# Supplementary material for: Transcriptional Dynamics and Candidate Genes Involved in Pod Maturation of Common Bean (Phaseolus vulgaris L.)
Source: Plants (Basel). 2020 Apr 22;9(4):545. doi: 10.3390/plants9040545 (PMC7238275; doi:10.3390/plants9040545)
Supplement: Supplementary file 1 [file plants-09-00545-s001.zip]

Archive with 19 entries (16 files):
- SupplementaryFiles/
- SupplementaryFiles/SupplementaryTableS5.1_2.xlsx
- __MACOSX/
- __MACOSX/SupplementaryFiles/
- __MACOSX/SupplementaryFiles/._SupplementaryTableS5.1_2.xlsx
- SupplementaryFiles/SupplementaryTableS2.1_2.xlsx
- __MACOSX/SupplementaryFiles/._SupplementaryTableS2.1_2.xlsx
- SupplementaryFiles/SupplementaryTableS4.1_2.xlsx
- __MACOSX/SupplementaryFiles/._SupplementaryTableS4.1_2.xlsx
- SupplementaryFiles/SupplementaryTableS3.1_2.xlsx
- __MACOSX/SupplementaryFiles/._SupplementaryTableS3.1_2.xlsx
- SupplementaryFiles/SupplementaryTableS6.xlsx
- __MACOSX/SupplementaryFiles/._SupplementaryTableS6.xlsx
- SupplementaryFiles/FigureS1.pdf
- __MACOSX/SupplementaryFiles/._FigureS1.pdf
- SupplementaryFiles/SupplementaryTableS7.xlsx
- __MACOSX/SupplementaryFiles/._SupplementaryTableS7.xlsx
- SupplementaryFiles/SupplementaryTableS1.xlsx
- __MACOSX/SupplementaryFiles/._SupplementaryTableS1.xlsx
