# Supplementary material for: Transcriptional Dynamics and Candidate Genes Involved in Pod Maturation of Common Bean (Phaseolus vulgaris L.)
Source: Plants (Basel). 2020 Apr 22;9(4):545. doi: 10.3390/plants9040545 (PMC7238275; doi:10.3390/plants9040545)
Supplement: Supplementary file 1 [file plants-09-00545-s001.zip › SupplementaryFiles/SupplementaryTableS5.1_2.xlsx]

## Sheet: UP-REGULATED GENES
Supplementary Table S5.1. Homologous up-regulated maturation genes shared by Arabidopsis thaliana and Phaseolus vulgaris.
Arabidopsis genes	Phaseolus genes	Description
AT1G76130	Phvul.001G001900	alpha-amylase-like 2
AT1G30755	Phvul.001G004900	Protein of unknown function (DUF668)
AT1G27730, AT5G04340	Phvul.001G026700	salt tolerance zinc finger
AT2G26310	Phvul.001G037700	chalcone-flavanone isomerase family protein
AT4G32250	Phvul.001G050700	Protein kinase superfamily protein
AT2G44450	Phvul.001G076700	beta glucosidase 17
AT2G44450	Phvul.001G076750	beta glucosidase 13
AT1G49470	Phvul.001G085900	Family of unknown function (DUF716)
AT4G25040	Phvul.001G087600	Uncharacterised protein family (UPF0497)
AT3G26840	Phvul.001G087800	Esterase/lipase/thioesterase family protein
AT5G13080	Phvul.001G088200	WRKY DNA-binding protein 75
AT1G65480	Phvul.001G097300	PEBP (phosphatidylethanolamine-binding protein) family protein
AT3G04060	Phvul.001G100500	Arabidopsis NAC domain containing protein 87
AT5G05140	Phvul.001G120200	Transcription elongation factor (TFIIS) family protein
AT5G06960	Phvul.001G123300	TGACG motif-binding factor 6
AT3G57380	Phvul.001G130200	Glycosyltransferase family 61 protein
AT3G57510	Phvul.001G135100	Pectin lyase-like superfamily protein
AT5G06760	Phvul.001G142000	Late Embryogenesis Abundant 4-5
AT5G06760	Phvul.001G143100	Late Embryogenesis Abundant 4-5
AT3G63010	Phvul.001G146300	alpha/beta-Hydrolases superfamily protein
AT2G37460	Phvul.001G170400	nodulin MtN21 /EamA-like transporter family protein
AT5G03890	Phvul.001G190500	Not Available
AT2G47710	Phvul.001G206900	Adenine nucleotide alpha hydrolases-like superfamily protein
AT4G01610	Phvul.001G220100	Cysteine proteinases superfamily protein
AT2G40080	Phvul.001G242900	Protein of unknown function (DUF1313)
AT2G40460	Phvul.001G248600	Major facilitator superfamily protein
AT5G43260	Phvul.001G262000	chaperone protein dnaJ-related
AT4G14040	Phvul.001G265900	selenium-binding protein 2
AT2G45760	Phvul.002G004000	BON association protein 2
AT4G18010	Phvul.002G005300	myo-inositol polyphosphate 5-phosphatase 2
AT4G10040	Phvul.002G036100	cytochrome c-2
AT5G28237	Phvul.002G048100	Pyridoxal-5\'-phosphate-dependent enzyme family protein
AT4G21215	Phvul.002G049100	Not Available
AT4G23270, AT4G23280	Phvul.002G049500	cysteine-rich RLK (RECEPTOR-like protein kinase) 25
AT4G17500	Phvul.002G055700	ethylene responsive element binding factor 1
AT1G24100	Phvul.002G075200	UDP-glucosyl transferase 74B1
AT1G64950	Phvul.002G097100	cytochrome P450; family 87; subfamily A; polypeptide 6
AT5G45380	Phvul.002G127200	solute:sodium symporters:urea transmembrane transporters
AT4G13660	Phvul.002G132400	pinoresinol reductase 1
AT4G17900	Phvul.002G140600	PLATZ transcription factor family protein
AT2G02990	Phvul.002G170800	ribonuclease 1
AT2G14095	Phvul.002G211100	Not Available
AT4G33565	Phvul.002G211600	RING/U-box superfamily protein
AT1G61610	Phvul.002G220500	S-locus lectin protein kinase family protein
AT4G21534	Phvul.002G222800	sphingosine kinase 1
AT5G45800	Phvul.002G239400	Leucine-rich repeat protein kinase family protein
AT1G23850	Phvul.002G257500	Not Available
AT1G67800	Phvul.002G258600	RING domain ligase2
AT4G11600	Phvul.002G288700	glutathione peroxidase 6
AT5G41350	Phvul.002G291400	RING/U-box superfamily protein
AT5G35525	Phvul.002G319100	PLANT CADMIUM RESISTANCE 2
AT1G05010	Phvul.002G326600	ethylene-forming enzyme
AT1G73630	Phvul.002G329300	Calcium-binding EF-hand family protein
AT5G23240	Phvul.003G004300	DNAJ heat shock N-terminal domain-containing protein
AT3G23870	Phvul.003G050300	Protein of unknown function (DUF803)
AT1G24140, AT1G70170	Phvul.003G055800	matrix metalloproteinase
AT1G26920	Phvul.003G067200	Not Available
AT2G02870	Phvul.003G067300	Galactose oxidase/kelch repeat superfamily protein
AT1G14370	Phvul.003G067900	protein kinase 2B
AT1G69870	Phvul.003G070500	nitrate transporter 1.7
AT4G17230	Phvul.003G085000	SCARECROW-like 13
AT5G49520	Phvul.003G116300	WRKY DNA-binding protein 48
AT3G06500	Phvul.003G118400	Plant neutral invertase family protein
AT1G19180, AT1G74950	Phvul.003G129200	jasmonate-zim-domain protein 1
AT5G57240	Phvul.003G141900	OSBP(oxysterol binding protein)-related protein 4C
AT4G01380	Phvul.003G165800	copper ion binding:electron carriers
AT4G01380	Phvul.003G166700	copper ion binding:electron carriers
AT1G49000	Phvul.003G177700	Not Available
AT1G48990, AT3G18570	Phvul.003G177800	Oleosin family protein
AT1G74360	Phvul.003G187200	Leucine-rich repeat protein kinase family protein
AT5G07680, AT5G61430	Phvul.003G189000	NAC domain containing protein 100
AT5G63160	Phvul.003G207300	BTB and TAZ domain protein 2
AT4G12300	Phvul.003G214350	cytochrome P450; family 706; subfamily A; polypeptide 4
AT1G62710	Phvul.003G217500	beta vacuolar processing enzyme
AT4G17500	Phvul.003G223686	ethylene responsive element binding factor 1
AT4G18010	Phvul.003G228700	myo-inositol polyphosphate 5-phosphatase 2
AT4G36950, AT5G67080	Phvul.003G243300	mitogen-activated protein kinase kinase kinase 21
AT5G66985	Phvul.003G249200	Not Available
AT2G23450	Phvul.003G249300	Protein kinase superfamily protein
AT4G13660	Phvul.003G272900	pinoresinol reductase 1
AT4G17900	Phvul.003G284800	PLATZ transcription factor family protein
AT3G28580	Phvul.004G024900	AAA-ATPase 1
AT1G65480	Phvul.004G074700	PEBP (phosphatidylethanolamine-binding protein) family protein
AT3G03870, AT5G18130	Phvul.004G080700	Not Available
AT3G48990	Phvul.004G114600	AMP-dependent synthetase and ligase family protein
AT5G62020	Phvul.004G119600	heat shock transcription factor B2A
AT3G23920	Phvul.004G143600	beta-amylase 1
AT1G24600, AT1G67920	Phvul.004G148400	Not Available
AT5G19590	Phvul.004G161200	Protein of unknown function; DUF538
AT2G24240	Phvul.005G040750	BTB/POZ domain with WD40/YVTN repeat-like protein
AT3G12670	Phvul.005G044500	CTP synthase family protein
AT1G79270	Phvul.005G045600	evolutionarily conserved C-terminal region 8
AT3G15500	Phvul.005G084500	NAC (No Apical Meristem) domain transcriptional regulator superfamily protein
AT3G15510	Phvul.005G084600	NAC domain containing protein 2
AT5G54660	Phvul.005G090600	HSP20-like chaperones superfamily protein
AT3G58710	Phvul.005G093800	WRKY DNA-binding protein 69
AT2G32530	Phvul.005G116200	cellulose synthase-like B4
AT5G22860	Phvul.005G129500	Serine carboxypeptidase S28 family protein
AT4G16740	Phvul.005G135000	terpene synthase-like sequence-1;8-cineole
AT3G54420	Phvul.005G155800	homolog of carrot EP3-3 chitinase
AT1G51760	Phvul.005G161700	peptidase M20/M25/M40 family protein
AT1G52080	Phvul.005G164900	actin binding protein family
AT5G42050	Phvul.006G001100	DCD (Development and Cell Death) domain protein
AT3G22240	Phvul.006G001200	Not Available
AT3G22160	Phvul.006G002700	VQ motif-containing protein
AT1G05300	Phvul.006G003300	zinc transporter 5 precursor
AT2G02580, AT3G26170, AT3G26210, AT3G26220, AT3G26330, AT5G25130, AT5G25140, AT5G57260	Phvul.006G028100	cytochrome P450; family 71; subfamily B; polypeptide 34
AT4G13770, AT4G31500	Phvul.006G039800	cytochrome P450; family 83; subfamily B; polypeptide 1
AT5G54940	Phvul.006G043900	Translation initiation factor SUI1 family protein
AT3G48990	Phvul.006G079500	AMP-dependent synthetase and ligase family protein
AT4G02380	Phvul.006G107900	senescence-associated gene 21
AT1G01390	Phvul.006G111400	UDP-Glycosyltransferase superfamily protein
AT2G02370	Phvul.006G133900	SNARE associated Golgi protein family
AT4G17230	Phvul.006G141700	SCARECROW-like 13
AT1G30135	Phvul.006G165800	jasmonate-zim-domain protein 8
AT1G29640	Phvul.006G168600	Protein of unknown function; DUF584
AT4G18880	Phvul.006G171700	heat shock transcription factor A4A
AT4G18425	Phvul.006G181900	Protein of unknown function (DUF679)
AT1G11190	Phvul.006G190700	bifunctional nuclease i
AT1G61610	Phvul.006G194500	S-locus lectin protein kinase family protein
AT5G64250	Phvul.006G205400	Aldolase-type TIM barrel family protein
AT1G13360	Phvul.007G026700	Not Available
AT1G15100	Phvul.007G033500	RING-H2 finger A2A
AT3G19550	Phvul.007G043000	Not Available
AT3G22600	Phvul.007G058500	Bifunctional inhibitor/lipid-transfer protein/seed storage 2S albumin superfamily protein
AT2G02240	Phvul.007G116000	phloem protein 2-B10
AT2G47800	Phvul.007G143900	multidrug resistance-associated protein 4
AT1G02850	Phvul.007G145900	beta glucosidase 11
AT2G47870	Phvul.007G165800	Thioredoxin superfamily protein
AT3G62960	Phvul.007G165900	Glutaredoxin family protein
AT3G05200	Phvul.007G181800	RING/U-box superfamily protein
AT5G28030	Phvul.007G185200	cysteine synthase D1
AT2G47000, AT3G62150	Phvul.007G209600	ATP binding cassette subfamily B4
AT4G02380	Phvul.007G218700	senescence-associated gene 21
AT2G36650	Phvul.007G225500	Not Available
AT3G57540	Phvul.007G253600	Remorin family protein
AT3G22930	Phvul.007G278900	calmodulin-like 11
AT3G03480	Phvul.007G280800	HXXXD-type acyl-transferase family protein
AT1G03495, AT1G03940	Phvul.008G029400	HXXXD-type acyl-transferase family protein
AT3G29000	Phvul.008G037300	Calcium-binding EF-hand family protein
AT3G02800	Phvul.008G054300	Tyrosine phosphatase family protein
AT2G38250	Phvul.008G098300	Homeodomain-like superfamily protein
AT5G48850	Phvul.008G123600	Tetratricopeptide repeat (TPR)-like superfamily protein
AT5G48850	Phvul.008G123700	Tetratricopeptide repeat (TPR)-like superfamily protein
AT3G25050	Phvul.008G129900	xyloglucan endotransglucosylase/hydrolase 2
AT5G40780	Phvul.008G149600	lysine histidine transporter 1
AT3G49570, AT3G49580, AT5G24655, AT5G24660	Phvul.008G187900	response to low sulfur 2
AT5G05600	Phvul.008G223500	2-oxoglutarate (2OG) and Fe(II)-dependent oxygenase superfamily protein
AT3G55470	Phvul.008G232700	Calcium-dependent lipid-binding (CaLB domain) family protein
AT1G66160	Phvul.008G238500	CYS; MET; PRO; and GLY protein 1
AT2G29950	Phvul.008G261200	ELF4-like 1
AT5G54840	Phvul.008G265300	Ras-related small GTP-binding family protein
AT3G07700	Phvul.008G288500	Protein kinase superfamily protein
AT1G30755	Phvul.009G017500	Protein of unknown function (DUF668)
AT5G42200	Phvul.009G019300	RING/U-box superfamily protein
AT1G33060	Phvul.009G039000	NAC transcription factor-like 9
AT5G54165	Phvul.009G045601	Not Available
AT5G11650	Phvul.009G110900	alpha/beta-Hydrolases superfamily protein
AT1G77760	Phvul.009G121000	nitrate reductase 1
AT1G01720	Phvul.009G125900	NAC (No Apical Meristem) domain transcriptional regulator superfamily protein
AT1G44350	Phvul.009G127200	IAA-leucine resistant (ILR)-like gene 6
AT1G77000	Phvul.009G133200	F-box/RNI-like superfamily protein
AT5G63970	Phvul.009G155300	Copine (Calcium-dependent phospholipid-binding protein) family
AT5G51070	Phvul.009G159300	Clp ATPase
AT5G50790	Phvul.009G162700	Nodulin MtN3 family protein
AT5G50260	Phvul.009G170800	Cysteine proteinases superfamily protein
AT5G07680, AT5G61430	Phvul.009G186000	NAC domain containing protein 100
AT3G47750	Phvul.009G189300	ABC2 homolog 6
AT1G10155	Phvul.009G205500	phloem protein 2-A9
AT1G19180, AT1G74950	Phvul.009G225300	jasmonate-zim-domain protein 1
AT5G60360	Phvul.009G227100	aleurain-like protease
AT5G57240	Phvul.009G236900	OSBP(oxysterol binding protein)-related protein 4B
AT2G34960	Phvul.009G243100	cationic amino acid transporter 5
AT2G38250	Phvul.010G000200	Homeodomain-like superfamily protein
AT3G25250	Phvul.010G030100	AGC (cAMP-dependent; cGMP-dependent and protein kinase C) kinase family protein
AT3G03530, AT3G03540	Phvul.010G033400	non-specific phospholipase C4
AT3G23430	Phvul.010G072003	phosphate 1
AT3G13950	Phvul.010G102700	Ankyrin repeat family protein
AT2G46680, AT3G61890	Phvul.010G117200	homeobox 7
AT1G17420, AT1G72520	Phvul.010G128800	lipoxygenase 3
AT5G22250	Phvul.011G097400	Polynucleotidyl transferase; ribonuclease H-like superfamily protein
AT2G32530	Phvul.011G101500	cellulose synthase-like B3
AT4G21865	Phvul.011G133515	Not Available
AT2G22930, AT5G53990	Phvul.011G136700	UDP-Glycosyltransferase superfamily protein
AT1G54290	Phvul.011G138900	Translation initiation factor SUI1 family protein
AT3G15510	Phvul.011G148000	NAC domain containing protein 2
AT3G15260	Phvul.011G164900	Protein phosphatase 2C family protein
AT5G13750	Phvul.011G189500	zinc induced facilitator-like 1
AT5G13750	Phvul.011G189900	zinc induced facilitator-like 1

## Sheet: DOWN-REGULATED GENES
Supplementary Table S5.2. Homologous down-regulated maturation genes shared by Arabidopsis thaliana and Phaseolus vulgaris.
Arabidopsis genes	Phaseolus genes	Description
AT1G20930, AT1G76540	Phvul.001G000500	cyclin-dependent kinase B2:2
AT1G27940	Phvul.001G005900	P-glycoprotein 13
AT1G75690	Phvul.001G007500	DnaJ/Hsp40 cysteine-rich domain superfamily protein
AT1G45130	Phvul.001G010900	beta-galactosidase 5
AT1G35180, AT1G45010	Phvul.001G011500	TRAM; LAG1 and CLN8 (TLC) lipid-sensing domain containing protein
AT1G74970	Phvul.001G017500	ribosomal protein S9
AT1G10200	Phvul.001G028200	GATA type zinc finger transcription factor family protein
AT3G13120	Phvul.001G030600	Ribosomal protein S10p/S20e family protein
AT4G31840	Phvul.001G041400	early nodulin-like protein 14
AT5G25460	Phvul.001G053100	Protein of unknown function; DUF642
AT5G41050	Phvul.001G089800	Pollen Ole e 1 allergen and extensin family protein
AT1G12900, AT3G26650	Phvul.001G098100	glyceraldehyde 3-phosphate dehydrogenase A subunit
AT3G56940	Phvul.001G108700	dicarboxylate diiron protein; putative (Crd1)
AT1G54385	Phvul.001G110000	ARM repeat superfamily protein
AT1G55330, AT4G26320	Phvul.001G111400	arabinogalactan protein 14
AT3G11520, AT5G06150	Phvul.001G119700	Cyclin family protein
AT5G04160	Phvul.001G129500	Nucleotide-sugar transporter family protein
AT5G13630	Phvul.001G132200	magnesium-chelatase subunit chlH; chloroplast; putative / Mg-protoporphyrin IX chelatase; putative (CHLH)
AT2G41820	Phvul.001G134600	Leucine-rich repeat protein kinase family protein
AT3G57830	Phvul.001G138500	Leucine-rich repeat protein kinase family protein
AT1G51570	Phvul.001G140200	Calcium-dependent lipid-binding (CaLB domain) plant phosphoribosyltransferase family protein
AT2G42220	Phvul.001G140700	Rhodanese/Cell cycle control phosphatase superfamily protein
AT1G65870	Phvul.001G145300	Disease resistance-responsive (dirigent-like protein) family protein
AT4G02800	Phvul.001G151000	Not Available
AT3G54560	Phvul.001G155700	histone H2A 11
AT2G30570	Phvul.001G157100	photosystem II reaction center W
AT2G28740, AT3G45930, AT3G46320, AT5G59690, AT5G59970	Phvul.001G169200	histone H4
AT2G36570	Phvul.001G185400	Leucine-rich repeat protein kinase family protein
AT5G03760	Phvul.001G185800	Nucleotide-diphospho-sugar transferases superfamily protein
AT5G03870	Phvul.001G190600	Glutaredoxin family protein
AT3G11490	Phvul.001G191300	Rho GTPase activating protein with PAK-box/P21-Rho-binding domain
AT3G11630, AT5G06290	Phvul.001G194200	2-cysteine peroxiredoxin B
AT4G03150	Phvul.001G201900	Not Available
AT1G03010	Phvul.001G203800	Phototropic-responsive NPH3 family protein
AT1G02730	Phvul.001G211000	cellulose synthase-like D5
AT4G02100	Phvul.001G212000	Heat shock protein DnaJ with tetratricopeptide repeat
AT1G02640	Phvul.001G212100	beta-xylosidase 2
AT3G62110	Phvul.001G218400	Pectin lyase-like superfamily protein
AT1G09540	Phvul.001G221500	myb domain protein 61
AT1G09390	Phvul.001G223500	GDSL-like Lipase/Acylhydrolase superfamily protein
AT4G15510	Phvul.001G224100	Photosystem II reaction center PsbP family protein
AT5G13840	Phvul.001G232800	FIZZY-related 3
AT3G55710	Phvul.001G238800	UDP-Glycosyltransferase superfamily protein
AT2G40490	Phvul.001G248800	Uroporphyrinogen decarboxylase
AT2G40475	Phvul.001G249100	Not Available
AT1G67740	Phvul.001G257100	photosystem II BY
AT3G25980	Phvul.001G258800	DNA-binding HORMA family protein
AT4G19710	Phvul.001G265600	aspartate kinase-homoserine dehydrogenase ii
AT1G55260	Phvul.001G268300	Bifunctional inhibitor/lipid-transfer protein/seed storage 2S albumin superfamily protein
AT4G17560, AT5G47190	Phvul.002G001200	Ribosomal protein L19 family protein
AT1G32470, AT2G35370	Phvul.002G006000	Single hybrid motif superfamily protein
AT1G32540	Phvul.002G006500	lsd one like 1
AT3G49670, AT5G65700	Phvul.002G007600	Leucine-rich receptor-like protein kinase family protein
AT1G04820, AT1G50010, AT4G14960	Phvul.002G007900	tubulin alpha-2 chain
AT5G67460	Phvul.002G011900	O-Glycosyl hydrolases family 17 protein
AT4G37450	Phvul.002G014100	arabinogalactan protein 18
AT5G67270	Phvul.002G015300	end binding protein 1C
AT5G67070	Phvul.002G018200	ralf-like 34
AT5G66570	Phvul.002G024000	photosystem II subunit O-2
AT3G50685	Phvul.002G029100	Not Available
AT5G66460	Phvul.002G033500	Glycosyl hydrolase superfamily protein
AT5G08280	Phvul.002G034500	hydroxymethylbilane synthase
AT4G33260, AT4G33270	Phvul.002G037700	Transducin family protein / WD-40 repeat family protein
AT4G14890	Phvul.002G045400	2Fe-2S ferredoxin-like superfamily protein
AT5G26330	Phvul.002G046900	Cupredoxin superfamily protein
AT1G49750	Phvul.002G054000	Leucine-rich repeat (LRR) family protein
AT5G47500	Phvul.002G063100	Pectin lyase-like superfamily protein
AT1G23760, AT1G60390, AT1G70370	Phvul.002G071500	polygalacturonase 2
AT1G23790	Phvul.002G071800	Plant protein of unknown function (DUF936)
AT1G26840	Phvul.002G086150	origin recognition complex protein 6
AT1G14345	Phvul.002G088700	NAD(P)-linked oxidoreductase superfamily protein
AT1G49750	Phvul.002G092200	Leucine-rich repeat (LRR) family protein
AT4G36180	Phvul.002G111100	Leucine-rich receptor-like protein kinase family protein
AT3G51150	Phvul.002G111200	ATP binding microtubule motor family protein
AT1G20610, AT1G76310	Phvul.002G115100	Cyclin B2:3
AT4G19100	Phvul.002G131600	Protein of unknown function (DUF3464)
AT1G31920	Phvul.002G134100	Tetratricopeptide repeat (TPR)-like superfamily protein
AT4G25960	Phvul.002G139400	P-glycoprotein 2
AT1G30380	Phvul.002G140800	photosystem I subunit K
AT1G29910, AT1G29920, AT1G29930, AT2G34420	Phvul.002G154500	chlorophyll A/B binding protein 1
AT1G29910, AT1G29920, AT1G29930, AT2G34420	Phvul.002G154700	chlorophyll A/B binding protein 1
AT4G23750	Phvul.002G162500	cytokinin response factor 4
AT1G70760	Phvul.002G183200	inorganic carbon transport protein-related
AT2G01990	Phvul.002G185400	Not Available
AT5G45680	Phvul.002G187500	FK506-binding protein 13
AT1G29910, AT1G29920, AT1G29930, AT2G34420	Phvul.002G196400	chlorophyll A/B binding protein 1
AT3G19720	Phvul.002G206400	P-loop containing nucleoside triphosphate hydrolases superfamily protein
AT1G15820	Phvul.002G207500	light harvesting complex photosystem II subunit 6
AT1G60600	Phvul.002G210750	UbiA prenyltransferase family protein
AT1G28290	Phvul.002G229200	Pollen Ole e 1 allergen and extensin family protein
AT2G33800	Phvul.002G229700	Ribosomal protein S5 family protein
AT5G46110	Phvul.002G232300	Glucose-6-phosphate/phosphate translocator-related
AT5G19770	Phvul.002G237400	tubulin alpha-5
AT1G29670	Phvul.002G243500	GDSL-like Lipase/Acylhydrolase superfamily protein
AT1G10780	Phvul.002G250300	F-box/RNI-like superfamily protein
AT1G67740	Phvul.002G253700	photosystem II BY
AT5G65220	Phvul.002G256700	Ribosomal L29 family protein
AT2G21960	Phvul.002G264700	Not Available
AT4G39330	Phvul.002G268500	cinnamyl alcohol dehydrogenase 9
AT1G09200, AT3G27360, AT5G10390, AT5G10400, AT5G65360	Phvul.002G269200	Histone superfamily protein
AT1G09200, AT3G27360, AT5G10390, AT5G10400, AT5G65360	Phvul.002G269300	Histone superfamily protein
AT5G64040	Phvul.002G269400	photosystem I reaction center subunit PSI-N; chloroplast; putative / PSI-N; putative (PSAN)
AT3G23760	Phvul.002G280800	transferases; transferring glycosyl groups
AT4G25080	Phvul.002G281900	magnesium-protoporphyrin IX methyltransferase
AT1G01620	Phvul.002G290400	plasma membrane intrinsic protein 1:4
AT4G23690	Phvul.002G294800	Disease resistance-responsive (dirigent-like protein) family protein
AT4G23740	Phvul.002G295600	Leucine-rich repeat protein kinase family protein
AT4G11080, AT4G23800	Phvul.002G296700	HMG (high mobility group) box protein
AT1G64510	Phvul.002G300600	Translation elongation factor EF1B/ribosomal protein S6 family protein
AT3G24450	Phvul.002G314600	Heavy metal transport/detoxification superfamily protein
AT1G70710	Phvul.002G318800	glycosyl hydrolase 9B1
AT1G12330	Phvul.002G325000	Not Available
AT3G18050	Phvul.002G327800	Not Available
AT4G10630	Phvul.002G327900	Glutaredoxin family protein
AT1G18250, AT1G73620	Phvul.002G329400	Pathogenesis-related thaumatin superfamily protein
AT2G33560	Phvul.003G009000	BUB1-related (BUB1: budding uninhibited by benzymidazol 1)
AT2G26500	Phvul.003G011200	cytochrome b6f complex subunit (petM); putative
AT2G01755	Phvul.003G017900	Not Available
AT1G25450	Phvul.003G031300	3-ketoacyl-CoA synthase 6
AT1G23080	Phvul.003G032500	Auxin efflux carrier family protein
AT1G68560	Phvul.003G035400	alpha-xylosidase 1
AT1G69080	Phvul.003G038900	Adenine nucleotide alpha hydrolases-like superfamily protein
AT1G14150	Phvul.003G045300	PsbQ-like 2
AT1G26761	Phvul.003G046500	Arabinanase/levansucrase/invertase
AT1G23760, AT1G60390, AT1G70370	Phvul.003G052000	BURP domain-containing protein
AT1G21500	Phvul.003G059800	Not Available
AT1G10640, AT1G60590	Phvul.003G061600	Pectin lyase-like superfamily protein
AT1G26945	Phvul.003G067500	basic helix-loop-helix (bHLH) DNA-binding superfamily protein
AT1G09200, AT3G27360, AT5G10390, AT5G10400, AT5G65360	Phvul.003G073800	Histone superfamily protein
AT1G16630, AT2G16270, AT4G04630, AT4G21970	Phvul.003G078900	Not Available
AT1G11860	Phvul.003G080400	Glycine cleavage T-protein family
AT3G06770, AT5G49215	Phvul.003G108700	Pectin lyase-like superfamily protein
AT3G26060	Phvul.003G128266	Thioredoxin superfamily protein
AT3G42725	Phvul.003G131000	Putative membrane lipoprotein
AT5G20630	Phvul.003G131400	germin 3
AT2G06520	Phvul.003G132500	photosystem II subunit X
AT2G24090	Phvul.003G153700	Ribosomal protein L35
AT2G26730	Phvul.003G159700	Leucine-rich repeat protein kinase family protein
AT4G02530	Phvul.003G166300	chloroplast thylakoid lumen protein
AT5G23060	Phvul.003G180100	calcium sensing receptor
AT5G08020, AT5G61000	Phvul.003G184400	RPA70-kDa subunit B
AT1G74470	Phvul.003G189600	Pyridine nucleotide-disulphide oxidoreductase family protein
AT1G74690	Phvul.003G191700	IQ-domain 31
AT5G62550	Phvul.003G191800	Not Available
AT5G62710	Phvul.003G193100	Leucine-rich repeat protein kinase family protein
AT3G48160	Phvul.003G196600	DP-E2F-like 1
AT4G20360	Phvul.003G205600	RAB GTPase homolog E1B
AT4G24770	Phvul.003G206700	chloroplast RNA-binding protein 31B
AT3G48460	Phvul.003G208000	GDSL-like Lipase/Acylhydrolase superfamily protein
AT3G48490	Phvul.003G208400	Not Available
AT5G50335	Phvul.003G208700	Not Available
AT4G09650	Phvul.003G211100	ATP synthase delta-subunit gene
AT1G63100	Phvul.003G212200	GRAS family transcription factor
AT1G12570	Phvul.003G213000	Glucose-methanol-choline (GMC) oxidoreductase family protein
AT4G12420	Phvul.003G217800	Cupredoxin superfamily protein
AT4G17600	Phvul.003G225000	chlorophyll A-B binding family protein
AT3G49670, AT5G65700	Phvul.003G231350	Leucine-rich receptor-like protein kinase family protein
AT3G49670, AT5G65700	Phvul.003G231400	Leucine-rich receptor-like protein kinase family protein
AT5G66570	Phvul.003G249800	photosystem II subunit O-2
AT5G66590	Phvul.003G250100	CAP (Cysteine-rich secretory proteins; Antigen 5; and Pathogenesis-related 1 protein) superfamily protein
AT3G51080	Phvul.003G258900	GATA transcription factor 5
AT5G66230	Phvul.003G262100	chalcone-flavanone isomerase family protein
AT2G17972	Phvul.003G262200	Not Available
AT3G51280	Phvul.003G264900	Tetratricopeptide repeat (TPR)-like superfamily protein
AT4G35730	Phvul.003G268000	Regulator of Vps4 activity in the MVB pathway protein
AT2G26520	Phvul.003G294100	Not Available
AT3G59680	Phvul.003G297000	Not Available
AT5G13510	Phvul.004G002100	Ribosomal protein L10 family protein
AT3G01480	Phvul.004G017000	cyclophilin 38
AT5G14910	Phvul.004G019800	Heavy metal transport/detoxification superfamily protein
AT5G14920	Phvul.004G019900	Gibberellin-regulated family protein
AT5G39860	Phvul.004G027700	basic helix-loop-helix (bHLH) DNA-binding family protein
AT5G15310	Phvul.004G029800	myb domain protein 16
AT5G15350	Phvul.004G032800	early nodulin-like protein 17
AT3G02120	Phvul.004G037300	hydroxyproline-rich glycoprotein family protein
AT5G14410	Phvul.004G061700	Not Available
AT1G65450	Phvul.004G062600	HXXXD-type acyl-transferase family protein
AT1G67090, AT5G38410	Phvul.004G064800	Ribulose bisphosphate carboxylase (small chain) family protein
AT3G26710	Phvul.004G069700	cofactor assembly of complex C
AT3G54890	Phvul.004G071500	photosystem I light harvesting complex gene 1
AT1G67090, AT5G38410, AT5G38420, AT5G38430	Phvul.004G073400	Ribulose bisphosphate carboxylase (small chain) family protein
AT1G67090, AT5G38410, AT5G38420, AT5G38430	Phvul.004G073450	Ribulose bisphosphate carboxylase (small chain) family protein
AT1G08560	Phvul.004G077900	syntaxin of plants 111
AT1G29910, AT1G29920, AT1G29930, AT2G34420	Phvul.004G089794	chlorophyll A/B binding protein 1
AT1G29910, AT1G29920, AT1G29930, AT2G34420	Phvul.004G091600	chlorophyll A/B binding protein 1
AT1G29910, AT1G29920, AT1G29930, AT2G34420	Phvul.004G092182	chlorophyll A/B binding protein 1
AT1G29910, AT1G29920, AT1G29930, AT2G34420	Phvul.004G092376	chlorophyll A/B binding protein 1
AT1G29910, AT1G29920, AT1G29930, AT2G34420	Phvul.004G092600	chlorophyll A/B binding protein 1
AT1G29910, AT1G29920, AT1G29930, AT2G34420	Phvul.004G093000	chlorophyll A/B binding protein 1
AT1G29910, AT1G29920, AT1G29930, AT2G34420	Phvul.004G093194	chlorophyll A/B binding protein 1
AT1G29910, AT1G29920, AT1G29930, AT2G34420	Phvul.004G093200	chlorophyll A/B binding protein 1
AT1G29910, AT1G29920, AT1G29930, AT2G34420	Phvul.004G093394	chlorophyll A/B binding protein 1
AT5G52960	Phvul.004G101300	Not Available
AT4G28310	Phvul.004G108100	Not Available
AT5G23940	Phvul.004G111300	HXXXD-type acyl-transferase family protein
AT1G05190	Phvul.004G116200	Ribosomal protein L6 family
AT3G48970	Phvul.004G116300	Heavy metal transport/detoxification superfamily protein
AT5G51750	Phvul.004G124600	subtilase 1.3
AT5G51720	Phvul.004G125800	2 iron; 2 sulfur cluster binding
AT4G10340	Phvul.004G128200	light harvesting complex of photosystem II 5
AT3G18050	Phvul.004G151900	Not Available
AT3G18260	Phvul.004G154000	Reticulon family protein
AT3G18280	Phvul.004G154200	Bifunctional inhibitor/lipid-transfer protein/seed storage 2S albumin superfamily protein
AT1G18370	Phvul.004G154300	ATP binding microtubule motor family protein
AT2G38140	Phvul.004G171400	plastid-specific ribosomal protein 4
AT5G56580	Phvul.004G174500	MAP kinase kinase 6
AT2G07170	Phvul.004G178400	ARM repeat superfamily protein
AT1G55670	Phvul.005G004000	photosystem I subunit G
AT4G22900	Phvul.005G012300	Protein of unknown function (DUF1191)
AT2G38695	Phvul.005G013300	Not Available
AT3G08030	Phvul.005G024100	Protein of unknown function; DUF642
AT3G23890	Phvul.005G024200	topoisomerase II
AT5G40950	Phvul.005G031700	ribosomal protein large subunit 27
AT3G12710	Phvul.005G045900	DNA glycosylase superfamily protein
AT1G56190, AT3G12780	Phvul.005G050700	Phosphoglycerate kinase family protein
AT2G36000	Phvul.005G059600	Mitochondrial transcription termination factor family protein
AT4G27440	Phvul.005G083700	protochlorophyllide oxidoreductase A
AT5G54270	Phvul.005G085800	light-harvesting chlorophyll B-binding protein 3
AT1G11220	Phvul.005G086300	Protein of unknown function (DUF761)
AT2G42380, AT3G58120	Phvul.005G097800	Basic-leucine zipper (bZIP) transcription factor family protein
AT5G45970	Phvul.005G099100	RHO-related protein from plants 2
AT4G28250	Phvul.005G104600	expansin B3
AT1G03600	Phvul.005G105900	photosystem II family protein
AT4G03210	Phvul.005G111300	xyloglucan endotransglucosylase/hydrolase 9
AT2G27385	Phvul.005G122600	Pollen Ole e 1 allergen and extensin family protein
AT5G22580	Phvul.005G126400	Stress responsive A/B Barrel Domain
AT2G27920	Phvul.005G130000	serine carboxypeptidase-like 51
AT2G28410	Phvul.005G135400	Not Available
AT3G13690	Phvul.005G160700	Protein kinase protein with adenine nucleotide alpha hydrolases-like domain
AT3G16370	Phvul.005G164800	GDSL-like Lipase/Acylhydrolase superfamily protein
AT1G79850	Phvul.005G168800	ribosomal protein S17
AT3G16250	Phvul.005G170200	NDH-dependent cyclic electron flow 1
AT1G80280	Phvul.005G174100	alpha/beta-Hydrolases superfamily protein
AT1G64640	Phvul.006G000066	early nodulin-like protein 8
AT1G32990	Phvul.006G007380	plastid ribosomal protein l11
AT2G04570	Phvul.006G012300	GDSL-like Lipase/Acylhydrolase superfamily protein
AT1G06680	Phvul.006G027801	photosystem II subunit P-1
AT4G23820	Phvul.006G028800	Pectin lyase-like superfamily protein
AT1G50900	Phvul.006G038600	Ankyrin repeat family protein
AT3G26300	Phvul.006G054300	cytochrome P450; family 71; subfamily B; polypeptide 35
AT3G26300	Phvul.006G054500	cytochrome P450; family 71; subfamily B; polypeptide 35
AT3G13120	Phvul.006G055300	Ribosomal protein S10p/S20e family protein
AT4G26540, AT5G56040	Phvul.006G059284	Leucine-rich receptor-like protein kinase family protein
AT5G56120	Phvul.006G061800	Not Available
AT3G20898	Phvul.006G062400	Not Available
AT3G47070	Phvul.006G065100	Not Available
AT2G28740, AT3G45930, AT3G46320, AT5G59690, AT5G59970	Phvul.006G066300	Histone superfamily protein
AT2G28740, AT3G45930, AT3G46320, AT5G59690, AT5G59970	Phvul.006G066400	histone H4
AT2G40610	Phvul.006G077200	expansin A8
AT5G58250	Phvul.006G082200	Not Available
AT3G54210	Phvul.006G082300	Ribosomal protein L17 family protein
AT1G65900	Phvul.006G087200	Not Available
AT3G05620	Phvul.006G088000	Plant invertase/pectin methylesterase inhibitor superfamily
AT3G04790	Phvul.006G100600	Ribose 5-phosphate isomerase; type A protein
AT3G04290	Phvul.006G107100	Li-tolerant lipase 1
AT4G01200	Phvul.006G109100	Calcium-dependent lipid-binding (CaLB domain) family protein
AT2G46330	Phvul.006G110400	arabinogalactan protein 20
AT1G01430	Phvul.006G111300	TRICHOME BIREFRINGENCE-LIKE 25
AT3G61870	Phvul.006G115700	Not Available
AT1G48100	Phvul.006G121300	Pectin lyase-like superfamily protein
AT1G30690	Phvul.006G124500	Sec14p-like phosphatidylinositol transfer family protein
AT4G20940	Phvul.006G127700	Leucine-rich receptor-like protein kinase family protein
AT1G30520	Phvul.006G128100	acyl-activating enzyme 14
AT1G12000	Phvul.006G145300	Phosphofructokinase family protein
AT4G04640	Phvul.006G149700	ATPase; F1 complex; gamma subunit protein
AT5G35630	Phvul.006G155800	glutamine synthetase 2
AT5G18660	Phvul.006G161600	NAD(P)-binding Rossmann-fold superfamily protein
AT5G45700	Phvul.006G171200	Haloacid dehalogenase-like hydrolase (HAD) superfamily protein
AT4G18760	Phvul.006G174100	receptor like protein 51
AT1G29070	Phvul.006G176900	Ribosomal protein L34
AT1G29070	Phvul.006G176980	Ribosomal protein L34
AT4G18480, AT5G45930	Phvul.006G178400	P-loop containing nucleoside triphosphate hydrolases superfamily protein
AT5G45950	Phvul.006G179500	GDSL-like Lipase/Acylhydrolase superfamily protein
AT5G45960	Phvul.006G179600	GDSL-like Lipase/Acylhydrolase superfamily protein
AT4G05090	Phvul.006G192800	Inositol monophosphatase family protein
AT1G15820	Phvul.006G207300	light harvesting complex photosystem II subunit 6
AT1G10960, AT1G60950	Phvul.006G216600	2Fe-2S ferredoxin-like superfamily protein
AT1G10960, AT1G60950	Phvul.006G216800	2Fe-2S ferredoxin-like superfamily protein
AT5G48490	Phvul.007G001800	Bifunctional inhibitor/lipid-transfer protein/seed storage 2S albumin superfamily protein
AT3G55060	Phvul.007G007200	Not Available
AT5G23400	Phvul.007G012600	Leucine-rich repeat (LRR) family protein
AT5G23420	Phvul.007G012700	high-mobility group box 6
AT3G20015	Phvul.007G013000	Eukaryotic aspartyl protease family protein
AT3G25920	Phvul.007G027600	ribosomal protein L15
AT4G34160	Phvul.007G038400	CYCLIN D3:1
AT4G34220	Phvul.007G040400	Leucine-rich repeat protein kinase family protein
AT2G14900	Phvul.007G042400	Gibberellin-regulated family protein
AT1G03130, AT4G02770	Phvul.007G055900	photosystem I subunit D-2
AT3G22790	Phvul.007G060600	Kinase interacting (KIP1-like) family protein
AT5G51750	Phvul.007G064100	subtilase 1.3
AT5G62180	Phvul.007G064600	carboxyesterase 20
AT5G52100	Phvul.007G066600	Dihydrodipicolinate reductase; bacterial/plant
AT1G53070	Phvul.007G070300	Concanavalin A-like lectin protein kinase family protein
AT1G43670	Phvul.007G079500	Inositol monophosphatase family protein
AT2G37170	Phvul.007G094600	plasma membrane intrinsic protein 2
AT4G10340	Phvul.007G113000	light harvesting complex of photosystem II 5
AT1G65295	Phvul.007G118600	Not Available
AT4G15140	Phvul.007G120134	Not Available
AT2G36910	Phvul.007G147400	ATP binding cassette subfamily B1
AT3G53190	Phvul.007G151200	Pectin lyase-like superfamily protein
AT2G20260, AT4G28750	Phvul.007G155500	photosystem I subunit E-2
AT2G20240, AT4G28760	Phvul.007G155800	Protein of unknown function (DUF3741)
AT3G63140	Phvul.007G172100	chloroplast stem-loop binding protein of 41 kDa
AT3G63200	Phvul.007G172300	PATATIN-like protein 9
AT2G30570	Phvul.007G177300	photosystem II reaction center W
AT1G54820	Phvul.007G181600	Protein kinase superfamily protein
AT5G27390	Phvul.007G182300	Mog1/PsbP/DUF1795-like photosystem II reaction center PsbP family protein
AT3G05625	Phvul.007G198500	Tetratricopeptide repeat (TPR)-like superfamily protein
AT5G26790	Phvul.007G202400	Not Available
AT3G62060	Phvul.007G208200	Pectinacetylesterase family protein
AT4G01730	Phvul.007G209100	DHHC-type zinc finger family protein
AT2G47010	Phvul.007G209900	Not Available
AT2G47460, AT3G62610	Phvul.007G215800	myb domain protein 12
AT2G47500	Phvul.007G217400	P-loop nucleoside triphosphate hydrolases superfamily protein with CH (Calponin Homology) domain
AT4G02290	Phvul.007G218400	glycosyl hydrolase 9B13
AT2G36570	Phvul.007G224300	Leucine-rich repeat protein kinase family protein
AT2G27930	Phvul.007G226200	PLATZ transcription factor family protein
AT3G53130	Phvul.007G226500	Cytochrome P450 superfamily protein
AT1G04520, AT2G33330	Phvul.007G231300	plasmodesmata-located protein 2
AT1G60000	Phvul.007G231600	RNA-binding (RRM/RBD/RNP motifs) family protein
AT1G04680	Phvul.007G236800	Pectin lyase-like superfamily protein
AT1G53070	Phvul.007G239800	Concanavalin A-like lectin protein kinase family protein
AT5G13630	Phvul.007G252700	magnesium-chelatase subunit chlH; chloroplast; putative / Mg-protoporphyrin IX chelatase; putative (CHLH)
AT3G53750	Phvul.007G260000	actin-11
AT2G33450	Phvul.007G278700	Ribosomal L28 family
AT5G43750	Phvul.007G280100	NAD(P)H dehydrogenase 18
AT5G13140	Phvul.008G001600	Pollen Ole e 1 allergen and extensin family protein
AT1G68590	Phvul.008G005100	Ribosomal protein PSRP-3/Ycf65
AT1G67050	Phvul.008G006900	Not Available
AT1G67040	Phvul.008G007100	Not Available
AT1G67035	Phvul.008G007200	Not Available
AT3G55330	Phvul.008G015100	PsbP-like protein 1
AT1G09200, AT3G27360, AT5G10390, AT5G10400, AT5G65360	Phvul.008G033700	Histone superfamily protein
AT5G15230	Phvul.008G041200	GAST1 protein homolog 4
AT5G39860	Phvul.008G041800	basic helix-loop-helix (bHLH) DNA-binding family protein
AT3G25500	Phvul.008G050300	formin homology 1
AT3G02640, AT5G16250	Phvul.008G051600	Not Available
AT4G12800	Phvul.008G054400	photosystem I subunit l
AT4G01310	Phvul.008G059200	Ribosomal L5P family protein
AT2G45470, AT3G60900	Phvul.008G075000	FASCICLIN-like arabinogalactan-protein 10
AT5G01910	Phvul.008G081600	Not Available
AT1G01620	Phvul.008G106400	plasma membrane intrinsic protein 1:4
AT5G02160	Phvul.008G118700	Not Available
AT2G37660	Phvul.008G119600	NAD(P)-binding Rossmann-fold superfamily protein
AT5G48900	Phvul.008G123000	Pectin lyase-like superfamily protein
AT3G25130	Phvul.008G132000	Not Available
AT2G20260, AT4G28750	Phvul.008G133700	photosystem I subunit E-2
AT5G48460	Phvul.008G136800	Actin binding Calponin homology (CH) domain-containing protein
AT4G00165	Phvul.008G142500	Bifunctional inhibitor/lipid-transfer protein/seed storage 2S albumin superfamily protein
AT3G01680	Phvul.008G147900	Not Available
AT5G14410	Phvul.008G151600	Not Available
AT1G78060	Phvul.008G153300	Glycosyl hydrolase family protein
AT5G25610	Phvul.008G158600	BURP domain-containing protein
AT1G77580	Phvul.008G161100	Plant protein of unknown function (DUF869)
AT1G77700	Phvul.008G166500	Pathogenesis-related thaumatin superfamily protein
AT1G22330	Phvul.008G174100	RNA-binding (RRM/RBD/RNP motifs) family protein
AT4G09010	Phvul.008G176700	ascorbate peroxidase 4
AT1G28390	Phvul.008G179300	Protein kinase superfamily protein
AT1G09750	Phvul.008G180500	Eukaryotic aspartyl protease family protein
AT5G60930	Phvul.008G181800	P-loop containing nucleoside triphosphate hydrolases superfamily protein
AT1G58290	Phvul.008G185100	Glutamyl-tRNA reductase family protein
AT2G42870	Phvul.008G191400	phy rapidly regulated 2
AT1G06680	Phvul.008G196500	photosystem II subunit P-1
AT4G23820	Phvul.008G199400	Pectin lyase-like superfamily protein
AT2G26760	Phvul.008G203300	Cyclin B1:4
AT2G32990	Phvul.008G212700	glycosyl hydrolase 9B8
AT2G04570	Phvul.008G215500	GDSL-like Lipase/Acylhydrolase superfamily protein
AT2G40475	Phvul.008G218400	Not Available
AT5G05940	Phvul.008G228400	ROP guanine nucleotide exchange factor 5
AT1G66150	Phvul.008G238600	transmembrane kinase 1
AT5G58600	Phvul.008G260000	Plant protein of unknown function (DUF828)
AT2G28740, AT3G45930, AT3G46320, AT5G59690, AT5G59970	Phvul.008G263800	Histone superfamily protein
AT3G13175	Phvul.008G278500	Not Available
AT2G05070, AT3G27690	Phvul.008G285100	photosystem II light harvesting complex gene 2.1
AT2G04850	Phvul.008G286600	Auxin-responsive family protein
AT2G04780	Phvul.008G287700	FASCICLIN-like arabinoogalactan 7
AT4G12730	Phvul.008G288800	FASCICLIN-like arabinogalactan 2
AT4G13500	Phvul.008G289000	Not Available
AT1G61520	Phvul.008G289700	photosystem I light harvesting complex gene 3
AT2G21220, AT4G34760, AT4G38860	Phvul.009G002000	SAUR-like auxin-responsive protein family
AT1G42970	Phvul.009G006600	glyceraldehyde-3-phosphate dehydrogenase B subunit
AT1G20850	Phvul.009G008100	xylem cysteine peptidase 2
AT1G20850	Phvul.009G008200	xylem cysteine peptidase 1
AT5G42330	Phvul.009G010900	Not Available
AT1G45130	Phvul.009G012700	beta-galactosidase 3
AT5G40830	Phvul.009G015500	S-adenosyl-L-methionine-dependent methyltransferases superfamily protein
AT1G75720	Phvul.009G016600	Plant protein of unknown function (DUF827)
AT1G75900	Phvul.009G018100	GDSL-like Lipase/Acylhydrolase superfamily protein
AT1G20190	Phvul.009G019000	expansin 11
AT1G20340, AT1G76100	Phvul.009G020300	plastocyanin 1
AT2G16630	Phvul.009G025500	Pollen Ole e 1 allergen and extensin family protein
AT1G78060	Phvul.009G029300	Glycosyl hydrolase family protein
AT1G22330	Phvul.009G032000	RNA-binding (RRM/RBD/RNP motifs) family protein
AT3G12870	Phvul.009G033300	Not Available
AT5G05180	Phvul.009G042500	Not Available
AT3G56370	Phvul.009G043600	Leucine-rich repeat protein kinase family protein
AT5G53490	Phvul.009G050400	Tetratricopeptide repeat (TPR)-like superfamily protein
AT3G49220	Phvul.009G053000	Plant invertase/pectin methylesterase inhibitor superfamily
AT1G75090	Phvul.009G056500	DNA glycosylase superfamily protein
AT2G26500	Phvul.009G061900	cytochrome b6f complex subunit (petM); putative
AT5G43020	Phvul.009G067200	Leucine-rich repeat protein kinase family protein
AT5G21920	Phvul.009G082300	YGGT family protein
AT4G31840	Phvul.009G086700	early nodulin-like protein 14
AT4G31820	Phvul.009G086900	Phototropic-responsive NPH3 family protein
AT2G25270	Phvul.009G090800	Not Available
AT5G25390	Phvul.009G093600	Integrase-type DNA-binding superfamily protein
AT2G24630	Phvul.009G102200	Cellulose-synthase-like C5
AT5G25830	Phvul.009G110400	GATA transcription factor 12
AT2G25880, AT4G32830	Phvul.009G112600	ataurora1
AT2G43030	Phvul.009G117700	Ribosomal protein L3 family protein
AT2G16850, AT4G35100	Phvul.009G118900	plasma membrane intrinsic protein 3
AT5G14320	Phvul.009G121100	Ribosomal protein S13/S18 family
AT1G21880	Phvul.009G124400	lysm domain GPI-anchored protein 1 precursor
AT1G44575	Phvul.009G125100	chlorophyll A-B binding family protein
AT1G44000	Phvul.009G132100	Not Available
AT1G09750	Phvul.009G144100	Eukaryotic aspartyl protease family protein
AT1G74880	Phvul.009G150600	NAD(P)H:plastoquinone dehydrogenase complex subunit O
AT5G50335	Phvul.009G168600	Not Available
AT3G48420	Phvul.009G169900	Haloacid dehalogenase-like hydrolase (HAD) superfamily protein
AT3G48200	Phvul.009G176900	Not Available
AT3G47470	Phvul.009G186500	light-harvesting chlorophyll-protein complex I subunit A4
AT5G15230	Phvul.009G187400	GAST1 protein homolog 4
AT5G62550	Phvul.009G189600	Not Available
AT5G62710	Phvul.009G190400	Leucine-rich repeat protein kinase family protein
AT5G62670	Phvul.009G190500	H(+)-ATPase 11
AT5G08050	Phvul.009G202100	Protein of unknown function (DUF1118)
AT1G29520	Phvul.009G214500	AWPM-19-like family protein
AT1G30380	Phvul.009G216400	photosystem I subunit K
AT4G20430	Phvul.009G218900	Subtilase family protein
AT1G48350	Phvul.009G221700	Ribosomal L18p/L5e family protein
AT5G20740	Phvul.009G224200	Plant invertase/pectin methylesterase inhibitor superfamily protein
AT1G19150	Phvul.009G225500	photosystem I light harvesting complex gene 6
AT5G20630	Phvul.009G227800	germin 3
AT2G06520	Phvul.009G228600	photosystem II subunit X
AT5G57030	Phvul.009G230300	Lycopene beta/epsilon cyclase protein
AT5G49120	Phvul.009G250000	Protein of unknown function (DUF581)
AT3G61470	Phvul.009G260200	photosystem I light harvesting complex gene 2
AT3G08920	Phvul.010G000900	Rhodanese/Cell cycle control phosphatase superfamily protein
AT3G08940, AT5G01530	Phvul.010G002100	light harvesting complex photosystem II
AT2G38140	Phvul.010G003200	plastid-specific ribosomal protein 4
AT3G04290	Phvul.010G005800	GDSL-like Lipase/Acylhydrolase superfamily protein
AT3G09035	Phvul.010G006300	Concanavalin A-like lectin family protein
AT2G29550, AT5G62690, AT5G62700	Phvul.010G006400	tubulin beta 8
AT2G37640	Phvul.010G010200	expansin A4
AT1G02205	Phvul.010G040600	Fatty acid hydroxylase superfamily
AT1G07320	Phvul.010G048100	ribosomal protein L4
AT4G05180, AT4G21280	Phvul.010G052300	photosystem II subunit Q-2
AT1G02065	Phvul.010G056000	squamosa promoter binding protein-like 8
AT3G13650	Phvul.010G063400	Disease resistance-responsive (dirigent-like protein) family protein
AT3G51740	Phvul.010G064300	inflorescence meristem receptor-like kinase 2
AT2G15050	Phvul.010G066400	lipid transfer protein 1
AT3G08770, AT5G01870	Phvul.010G069500	lipid transfer protein 6
AT4G14330	Phvul.010G069638	P-loop containing nucleoside triphosphate hydrolases superfamily protein
AT3G60660	Phvul.010G077700	Not Available
AT3G60890	Phvul.010G085600	protein binding
AT4G00400	Phvul.010G099700	glycerol-3-phosphate acyltransferase 8
AT4G01150	Phvul.010G108500	Not Available
AT1G01430	Phvul.010G111700	TRICHOME BIREFRINGENCE-LIKE 25
AT1G01370	Phvul.010G112000	Histone superfamily protein
AT4G01050	Phvul.010G112100	thylakoid rhodanese-like
AT3G61870	Phvul.010G116700	Not Available
AT1G01110, AT4G00820	Phvul.010G118500	IQ-domain 17
AT2G46810, AT3G61950	Phvul.010G120000	basic helix-loop-helix (bHLH) DNA-binding superfamily protein
AT3G61470	Phvul.010G121400	photosystem I light harvesting complex gene 2
AT1G72970	Phvul.010G139000	Glucose-methanol-choline (GMC) oxidoreductase family protein
AT4G21445	Phvul.010G144100	Not Available
AT3G16240	Phvul.010G147100	delta tonoplast integral protein
AT1G52220	Phvul.010G148600	Not Available
AT1G52230	Phvul.010G148800	photosystem I subunit H2
AT1G15570, AT1G80370	Phvul.010G151900	Cyclin A2:4
AT1G15290	Phvul.010G157200	Tetratricopeptide repeat (TPR)-like superfamily protein
AT1G15980	Phvul.010G161300	NDH-dependent cyclic electron flow 1
AT3G20260	Phvul.010G164300	Protein of unknown function (DUF1666)
AT1G51400, AT3G21055	Phvul.011G009700	Photosystem II 5 kD protein
AT3G03130, AT5G17160	Phvul.011G021300	Not Available
AT1G50490	Phvul.011G023800	ubiquitin-conjugating enzyme19
AT4G38770	Phvul.011G026700	proline-rich protein 2
AT3G27830, AT3G27850	Phvul.011G027700	ribosomal protein L12-C
AT5G23120	Phvul.011G029800	photosystem II stability/assembly factor; chloroplast (HCF136)
AT3G19820	Phvul.011G031700	cell elongation protein / DWARF1 / DIMINUTO (DIM)
AT1G10850	Phvul.011G033000	Leucine-rich repeat protein kinase family protein
AT4G38660	Phvul.011G034200	Pathogenesis-related thaumatin superfamily protein
AT2G21220, AT4G34760, AT4G38860	Phvul.011G037900	SAUR-like auxin-responsive protein family
AT3G18850	Phvul.011G047600	lysophosphatidyl acyltransferase 5
AT2G43560	Phvul.011G051700	FKBP-like peptidyl-prolyl cis-trans isomerase family protein
AT3G59400	Phvul.011G054500	enzyme binding:tetrapyrrole binding
AT1G09200, AT3G27360, AT5G10390, AT5G10400, AT5G65360	Phvul.011G057200	Histone superfamily protein
AT3G46780	Phvul.011G061600	plastid transcriptionally active 16
AT2G37640	Phvul.011G063800	expansin A4
AT2G28740, AT3G45930, AT3G46320, AT5G59690, AT5G59970	Phvul.011G069501	Histone superfamily protein
AT2G28740, AT3G45930, AT3G46320, AT5G59690, AT5G59970	Phvul.011G069700	Histone superfamily protein
AT2G28410	Phvul.011G079200	Not Available
AT3G44890	Phvul.011G086500	ribosomal protein L9
AT5G22580	Phvul.011G091300	Stress responsive A/B Barrel Domain
AT1G08380	Phvul.011G096400	photosystem I subunit O
AT4G03210	Phvul.011G107000	xyloglucan endotransglucosylase/hydrolase 9
AT4G28220	Phvul.011G111300	NAD(P)H dehydrogenase B1
AT5G45970	Phvul.011G116400	RAC-like 2
AT2G42380, AT3G58120	Phvul.011G116800	Basic-leucine zipper (bZIP) transcription factor family protein
AT4G28250	Phvul.011G117500	expansin B3
AT2G20590, AT4G28430	Phvul.011G125100	Reticulon family protein
AT1G03780	Phvul.011G125500	targeting protein for XKLP2
AT2G42570	Phvul.011G134600	Plant protein of unknown function (DUF828)
AT3G20570	Phvul.011G139300	early nodulin-like protein 9
AT3G15520	Phvul.011G148100	Cyclophilin-like peptidyl-prolyl cis-trans isomerase family protein
AT5G54270	Phvul.011G155700	light-harvesting chlorophyll B-binding protein 3
AT3G15190	Phvul.011G162800	chloroplast 30S ribosomal protein S20; putative
AT2G28740, AT3G45930, AT3G46320, AT5G59690, AT5G59970	Phvul.011G163600	Histone superfamily protein
AT1G78630	Phvul.011G168200	Ribosomal protein L13 family protein
AT3G14740	Phvul.011G170000	RING/FYVE/PHD zinc finger superfamily protein
AT1G78450	Phvul.011G173900	SOUL heme-binding family protein
AT5G08280	Phvul.011G177100	hydroxymethylbilane synthase
AT1G09200, AT3G27360, AT5G10390, AT5G10400, AT5G65360	Phvul.011G187100	Histone superfamily protein
AT1G31330	Phvul.L001631	photosystem I subunit F
AT3G53530	Phvul.L001741	Heavy metal transport/detoxification superfamily protein
AT3G45850	Phvul.L002157	P-loop containing nucleoside triphosphate hydrolases superfamily protein
AT5G18460	Phvul.L002232	Protein of Unknown Function (DUF239)
AT2G33400	Phvul.L002544	Not Available
AT3G43720	Phvul.L002737	Bifunctional inhibitor/lipid-transfer protein/seed storage 2S albumin superfamily protein
AT2G29180	Phvul.L007743	Not Available
AT3G20820	Phvul.L010843	Leucine-rich repeat (LRR) family protein
