# Supplementary material for: Transcriptional Dynamics and Candidate Genes Involved in Pod Maturation of Common Bean (Phaseolus vulgaris L.)
Source: Plants (Basel). 2020 Apr 22;9(4):545. doi: 10.3390/plants9040545 (PMC7238275; doi:10.3390/plants9040545)
Supplement: Supplementary file 1 [file plants-09-00545-s001.zip › SupplementaryFiles/SupplementaryTableS2.1_2.xlsx]

## Sheet: UP-REGULATED GENES
Supplementary Table S2.1. FPKM values in up-regulated genes in stages ANT20, ANT30 and ANT45 (mature stages) in comparison to stages ANT5 and ANT10 (immature stages).
Up regulated genes	Description	ANT5_PHA1037	ANT10_PHA1037	ANT20_PHA1037	ANT30_PHA1037	ANT45_PHA1037	ANT5_PMB0225	ANT10_PMB0225	ANT20_PMB0225	ANT30_PMB0225	ANT45_PMB0225
Phvul.001G000800	12-oxophytodienoate reductase 1	1.16808	3.7506	17.7575	36.7042	44.4462	2.44922	7.03643	29.4213	51.0626	56.114
Phvul.001G001300	OPC-8:0 CoA ligase1	10.0015	21.074	109.234	163.978	195.747	16.553	24.248	95.9158	71.1196	61.8801
Phvul.001G001900	alpha-amylase-like 2	5.93991	13.2291	32.9674	44.4072	44.6926	5.79854	15.4679	41.1523	39.9821	35.4565
Phvul.001G004900	Protein of unknown function (DUF668)	0.416442	0.718116	10.7733	29.6583	22.9835	0.369844	0.456618	16.5974	9.09313	6.8476
Phvul.001G009000	Basic-leucine zipper (bZIP) transcription factor family protein	19.3504	23.7586	63.6071	78.7447	84.0315	22.5875	24.521	76.6071	67.3871	66.2767
Phvul.001G009900	Papain family cysteine protease	253.152	338.067	691.962	1146.57	1259.72	361.798	499.813	1157.98	2406.6	2763.84
Phvul.001G013200	Not Available	16.866	130.269	484.138	538.263	513.352	19.2869	153.364	367.405	476.265	515.827
Phvul.001G014400	Leucine-rich repeat protein kinase family protein	7.45081	18.9769	64.0838	72.7043	47.6584	8.01471	15.8535	107.432	79.0213	60.8691
Phvul.001G017100	DA1	4.1261	6.49253	18.1351	24.3306	19.2397	4.76683	5.03761	14.7879	13.684	13.7644
Phvul.001G017800	allene oxide synthase	9.36088	19.3935	147.302	227.664	415.939	18.577	21.1196	138.892	99.8869	114.611
Phvul.001G018700	Xanthine/uracil permease family protein	12.3651	20.3662	53.1899	60.1443	50.0442	11.1266	25.1207	62.5098	68.264	61.9193
Phvul.001G018800	ADR1-like 1	7.80038	14.2722	36.1097	49.53	40.6693	13.9067	13.7267	36.862	51.2233	40.9346
Phvul.001G019300	Protein of unknown function (DUF1645)	0.0587579	0	2.37949	4.20463	3.49324	0.412565	0.492998	6.07703	17.2277	12.9372
Phvul.001G020100	phospholipase A 2A	0.780029	0.516392	9.90978	45.8156	68.9543	2.24694	0.705182	13.134	10.4414	7.44389
Phvul.001G021200	Protein phosphatase 2C family protein	7.85935	10.3898	33.2239	79.4832	93.9666	8.17508	9.03183	39.2528	25.7966	19.6283
Phvul.001G021900	Plant protein of unknown function (DUF827)	0.205715	1.211	4.97253	6.10859	4.66294	1.26984	1.737	7.61359	8.62509	8.63319
Phvul.001G022200	cold regulated gene 27	0.513259	2.43753	24.0774	34.1732	25.5075	0.355227	0.347369	9.13221	5.05467	6.39364
Phvul.001G023700	related to AP2 1	4.64056	7.99061	31.5991	67.9468	61.4757	9.54336	19.7618	43.6848	76.2218	77.2708
Phvul.001G025200	myb domain protein 73	50.016	71.8657	445.551	646.287	879.902	75.3444	103.432	437.789	451.162	504.115
Phvul.001G026100	Subtilase family protein	16.3406	117.155	427.92	431.654	348.98	15.5416	317.973	644.202	1271.96	1487.86
Phvul.001G026700	salt tolerance zinc finger	6.00266	15.051	44.4278	77.0558	75.8576	14.9884	30.5409	67.6214	85.5729	76.9268
Phvul.001G030800	Not Available	0.317698	0.648138	5.22924	31.7371	28.8095	0.813093	0.424628	8.48445	45.1529	49.1819
Phvul.001G033500	gamma vacuolar processing enzyme	10.0709	26.1648	90.8849	317.392	409.067	29.28	47.7268	133.709	1305.4	1511.9
Phvul.001G037700	chalcone-flavanone isomerase family protein	3.68545	5.48649	26.2464	60.0509	73.4743	3.59923	4.70603	33.4457	15.7512	15.6529
Phvul.001G039900	WRKY DNA-binding protein 50	0	0.0911135	1.71826	5.15204	2.88952	0.110222	0.178955	1.39107	3.54647	1.98175
Phvul.001G042200	WRKY DNA-binding protein 40	0.0296646	0.190965	6.27454	7.76221	9.63027	0.176347	0.731208	3.29099	10.733	5.49146
Phvul.001G048600	Protein kinase superfamily protein	0.304956	0.545791	8.14699	9.54089	7.25714	0.350636	0.508904	11.6445	6.3695	6.19884
Phvul.001G049000	Protein kinase superfamily protein	0.22712	0.379588	6.36449	7.34702	5.84455	0.599017	0.446846	12.8238	6.30128	5.85891
Phvul.001G050700	Protein kinase superfamily protein	1.01079	1.5376	8.87988	19.3236	18.4004	1.19371	1.67893	7.30675	28.8736	28.2389
Phvul.001G051000	Not Available	0	0.0510118	16.0542	14.2674	22.3292	0.0790093	0	10.0661	2.35001	3.33312
Phvul.001G058700	Protein of unknown function (DUF1644)	4.99763	8.91826	30.4464	39.451	33.9233	6.50903	8.88772	31.7513	31.2263	22.7323
Phvul.001G064500	SCARECROW-like 1	8.39275	11.3349	47.163	56.8534	56.687	9.83711	12.6648	51.1444	71.1042	67.7426
Phvul.001G064700	Not Available	8.49444	10.2118	51.4635	80.7777	86.9862	13.2979	18.0258	51.8327	64.2142	70.2197
Phvul.001G071100	Protein kinase superfamily protein	0.184478	0.137368	8.12511	11.8304	12.6671	0.326625	0.372711	7.1194	6.66589	5.59392
Phvul.001G072200	NAC (No Apical Meristem) domain transcriptional regulator superfamily protein	9.93479	11.7638	27.4491	64.2965	75.2487	13.6541	13.1353	45.1725	63.0318	52.0885
Phvul.001G075500	Protein kinase superfamily protein	2.83294	5.3502	20.7992	21.0991	19.3141	3.06654	5.1644	25.166	30.3387	29.7286
Phvul.001G075600	Protein kinase superfamily protein	0.401876	0.701074	8.851	10.6458	7.95974	0.440003	0.650239	11.9787	9.04199	6.92206
Phvul.001G076700	beta glucosidase 17	0	0.0395523	5.7033	5.9097	4.65911	0.0143555	0	3.41609	7.15267	5.02524
Phvul.001G076750	beta glucosidase 13	0	0.0412035	4.85331	4.99869	4.33149	0.0149548	0	2.87938	6.28932	4.38428
Phvul.001G085900	Family of unknown function (DUF716)	0.112893	0.206669	1.42564	9.40383	15.5322	0.831759	1.29482	6.9744	41.3656	54.6257
Phvul.001G087100	GRAM domain family protein	6.50878	10.0846	129.231	200.616	267.003	7.5886	10.064	166.892	157.813	166.163
Phvul.001G087600	Uncharacterised protein family (UPF0497)	3.34362	3.39168	16.5875	61.2225	66.624	4.4713	4.02447	24.4708	69.0131	86.8116
Phvul.001G087800	Esterase/lipase/thioesterase family protein	0.121457	0.40943	3.35894	10.5936	12.6586	0.663179	1.05165	5.2302	9.27187	8.65627
Phvul.001G088200	WRKY DNA-binding protein 75	2.69715	3.42822	27.9646	75.1251	64.2206	7.35412	13.007	61.6249	144.89	144.515
Phvul.001G090800	Protein kinase superfamily protein	1.68047	1.64075	5.79085	8.76402	9.37043	1.81088	2.05476	8.63733	7.58238	7.56556
Phvul.001G095300	Not Available	12.3277	28.5205	82.3095	87.1969	67.3888	18.2959	41.7434	116.916	138.496	132.944
Phvul.001G096300	12-oxophytodienoate reductase 2	6.03067	7.02713	26.9138	37.1908	40.2513	5.80576	10.1374	34.6352	35.9712	36.2349
Phvul.001G096600	Protein kinase superfamily protein	3.29829	4.10832	27.779	40.6377	46.3007	3.16504	3.5546	35.1028	12.6373	12.1622
Phvul.001G097200	PEBP (phosphatidylethanolamine-binding protein) family protein	0.0909462	0.0705807	2.5611	7.43991	11.0894	0.0434814	0.114072	3.41946	5.4799	5.43653
Phvul.001G097300	PEBP (phosphatidylethanolamine-binding protein) family protein	0.235397	0.513026	29.3968	34.4518	57.5594	1.11585	5.7057	22.8595	82.2406	92.0915
Phvul.001G099800	nudix hydrolase homolog 12	0.211457	0.518106	3.8623	4.59377	4.75173	0.343324	0.678197	4.80006	7.01728	7.10352
Phvul.001G100200	NAC domain containing protein 47	0.87539	5.72984	26.9627	82.8178	72.4602	6.20357	14.3246	72.5469	161.789	138.101
Phvul.001G100500	Arabidopsis NAC domain containing protein 87	1.65723	2.34206	8.52947	28.5967	20.8615	1.71469	1.5591	9.68367	44.4057	43.474
Phvul.001G101400	metacaspase 9	3.85913	1.77102	57.3927	255.858	247.175	6.60405	5.3257	76.2543	413.302	462.943
Phvul.001G112100	Not Available	5.70768	10.6013	78.9101	111.647	104.831	3.86588	6.02514	37.9983	26.4199	21.5693
Phvul.001G120200	Transcription elongation factor (TFIIS) family protein	4.02856	9.80236	42.7098	64.4889	70.3867	5.33409	8.06212	33.5966	27.4934	24.4615
Phvul.001G123300	TGACG motif-binding factor 6	16.4948	31.9339	100.697	141.139	119.359	20.2004	30.4991	103.84	135.547	126.201
Phvul.001G127000	calmodulin binding	0.625198	1.21637	6.13814	6.69337	5.41963	1.24776	1.71518	8.06917	5.28392	5.29307
Phvul.001G127900	dehydration-induced protein (ERD15)	111.129	135.429	310.616	375.91	337.267	115.664	167.467	364.123	384.952	386.676
Phvul.001G130200	Glycosyltransferase family 61 protein	0.930097	1.25745	15.1398	13.09	12.4632	2.7475	2.54557	19.0189	47.5612	50.1359
Phvul.001G135100	Pectin lyase-like superfamily protein	0.24602	6.53894	29.7993	25.5624	16.5808	0.232375	9.18238	45.9537	89.8703	79.0074
Phvul.001G142000	Late Embryogenesis Abundant 4-5	0.660798	0.390303	4.79699	4.25548	2.41511	3.20153	0.932334	10.3177	8.08085	8.55772
Phvul.001G143100	Late Embryogenesis Abundant 4-5	0.413856	0.838949	18.6272	20.4145	24.372	1.15574	0.30971	67.3485	3.60241	3.64005
Phvul.001G146300	alpha/beta-Hydrolases superfamily protein	4.01758	8.79932	40.4813	56.5829	59.0854	7.06158	9.37903	46.3492	45.071	44.7019
Phvul.001G155150	ATPase E1-E2 type family protein / haloacid dehalogenase-like hydrolase family protein	1.37568	2.12897	8.68092	19.9519	19.6698	1.79325	1.16895	8.81507	23.3996	16.7018
Phvul.001G155201	ATPase E1-E2 type family protein / haloacid dehalogenase-like hydrolase family protein	1.18767	1.58033	5.46309	9.86369	12.015	1.49559	0.851772	6.66018	18.1221	14.5574
Phvul.001G155900	Protein of unknown function (DUF506)	19.1015	51.9416	200.537	240.126	197.758	28.6028	82.7584	270.25	227.805	199.982
Phvul.001G157900	cytochrome P450; family 94; subfamily B; polypeptide 1	0.922084	2.21232	29.8079	35.4549	28.623	2.55631	1.90731	30.7412	12.2935	10.2381
Phvul.001G162400	vacuolar protein sorting-associated protein 2.3	11.9304	20.363	60.1048	68.1074	59.3761	15.0846	27.851	71.251	72.0523	68.5706
Phvul.001G162800	Long-chain fatty alcohol dehydrogenase family protein	1.74511	2.60859	10.9578	20.5312	18.9864	3.3209	2.5908	23.8431	57.9421	52.4781
Phvul.001G170400	nodulin MtN21 /EamA-like transporter family protein	4.39449	14.4327	71.0832	66.7132	60.1407	12.6039	32.7775	69.5263	108.627	114.996
Phvul.001G171700	Ankyrin repeat family protein	1.46411	2.10452	26.2714	36.2706	30.3392	1.32031	2.4175	16.4107	18.4062	17.6022
Phvul.001G177600	Not Available	19.2893	26.5312	103.415	170.935	182.03	15.9761	39.2537	117.656	170.104	177.584
Phvul.001G177700	PHE ammonia lyase 1	7.65046	6.40244	19.8926	27.7199	24.8169	7.36464	7.02639	55.0805	45.9683	38.6351
Phvul.001G177800	PHE ammonia lyase 1	8.25455	8.17188	34.3594	48.1783	39.5815	9.34972	12.2036	72.2382	54.7328	43.8245
Phvul.001G185500	cytochrome P450; family 76; subfamily G; polypeptide 1	1.09368	1.42015	4.42154	7.78237	7.94591	1.1979	2.78121	14.6625	27.6721	27.2511
Phvul.001G187100	Integrase-type DNA-binding superfamily protein	0	0.0717991	6.31751	6.69434	9.78828	0.0398004	0	2.64607	1.34267	1.27212
Phvul.001G190500	Not Available	0.611903	0.452551	2.43064	3.94234	4.19795	0.215681	0.491993	3.37228	4.04678	4.3004
Phvul.001G194600	Late embryogenesis abundant (LEA) hydroxyproline-rich glycoprotein family	7.97279	5.91381	59.9311	118.886	169.643	10.4632	5.48134	73.8061	93.7803	102.932
Phvul.001G194700	Late embryogenesis abundant (LEA) hydroxyproline-rich glycoprotein family	5.29206	5.27524	15.4063	18.062	19.2026	4.85297	5.00816	19.3093	15.5053	16.4403
Phvul.001G194900	Late embryogenesis abundant (LEA) hydroxyproline-rich glycoprotein family	1.25191	1.13675	28.1375	41.2009	32.1534	3.53727	7.89731	52.978	36.2095	35.1259
Phvul.001G196000	plant U-box 22	1.31527	2.29036	53.3863	105.358	160.722	1.82156	5.25796	55.1558	24.7071	13.898
Phvul.001G198400	ABC-2 type transporter family protein	0.10875	0.185781	1.99608	8.11366	7.63264	0.373839	0.216877	4.05676	5.57998	3.73419
Phvul.001G199800	ubiquitin-specific protease 12	0.363209	0.618632	2.93959	4.01893	2.42388	0.252722	0.499493	11.756	4.54483	4.09758
Phvul.001G202700	Not Available	3.62101	4.3231	14.7549	21.4026	20.0299	4.04033	5.54556	16.1261	52.578	56.5566
Phvul.001G206800	SPX (SYG1/Pho81/XPR1) domain-containing protein	3.27939	4.85905	16.3772	26.4634	28.0988	2.51575	3.20354	12.0452	14.1889	14.3894
Phvul.001G206900	Adenine nucleotide alpha hydrolases-like superfamily protein	40.5239	93.0021	368.822	931.626	1096.23	53.4008	135.643	633.844	1348.92	1221.67
Phvul.001G210800	Drought-responsive family protein	12.3577	14.5414	78.2082	91.8278	81.3063	11.901	14.5904	60.5412	50.7791	47.737
Phvul.001G217000	Putative endonuclease or glycosyl hydrolase	2.77667	2.67811	11.4121	12.9814	14.339	3.20341	2.59521	10.6245	8.95151	10.1495
Phvul.001G220100	Cysteine proteinases superfamily protein	47.8814	59.5092	161.646	254.995	269.549	66.9936	53.6722	195.851	301.52	336.918
Phvul.001G226100	Calmodulin-binding protein	2.12325	4.46213	26.9777	35.7251	36.1335	2.27585	4.6771	43.4248	31.2618	24.6623
Phvul.001G226300	chaperone DnaJ-domain superfamily protein	8.86414	105.304	305.173	315.611	260.408	14.265	27.622	315.308	224.407	233.702
Phvul.001G227400	Not Available	2.61297	4.89902	13.9013	17.159	14.3668	2.55708	7.21297	27.5282	25.206	19.878
Phvul.001G230600	Not Available	0.726159	1.01265	19.3177	16.6963	23.4646	4.1062	6.8801	33.0584	56.2223	49.2336
Phvul.001G230800	Calcium-dependent lipid-binding (CaLB domain) family protein	23.3292	32.2265	95.3636	160.245	199.001	25.8578	62.094	125.722	209.092	175.618
Phvul.001G232300	Protein kinase superfamily protein	4.8909	6.64741	15.9967	30.7315	26.2989	5.81687	5.87621	14.7369	29.9253	26.8021
Phvul.001G241300	ortholog of sugar beet HS1 PRO-1 2	7.10675	17.266	59.6596	143.809	167.21	26.9335	34.8558	124.155	121.062	112.107
Phvul.001G242400	Alpha/beta hydrolase related protein	2.11314	3.66421	32.0337	50.5834	55.0536	1.7935	4.36663	29.7262	23.399	22.522
Phvul.001G242900	Protein of unknown function (DUF1313)	1.48645	1.82387	17.5441	36.4905	32.406	1.68144	0.915322	12.2388	10.5101	12.3733
Phvul.001G243300	phospholipase C 2	0.984235	2.45237	21.1574	41.278	41.9015	1.62958	1.79248	17.9073	5.74604	5.48112
Phvul.001G247700	senescence associated gene 20	71.55	113.461	368.897	828.274	862.638	88.5782	128.667	408.636	352.618	365.339
Phvul.001G248600	Major facilitator superfamily protein	1.07699	2.53815	78.7479	79.9384	58.8209	3.26724	6.06207	98.3788	127.86	100.819
Phvul.001G254200	Not Available	0.816617	0.574795	3.17246	4.72139	4.7511	0.853885	1.01941	8.13604	25.0552	32.4612
Phvul.001G254300	RING/U-box superfamily protein	0.306809	0.154502	6.17441	4.66852	5.45946	0.323231	0.560615	10.9713	3.48592	3.17179
Phvul.001G254650	ENTH/ANTH/VHS superfamily protein	1.50342	3.29007	13.202	17.4765	16.5294	1.11292	3.13115	10.6823	11.2454	12.4959
Phvul.001G254700	ENTH/ANTH/VHS superfamily protein	0.91097	4.79926	15.1321	14.2801	12.4851	0.768833	1.98816	10.655	11.8601	9.85103
Phvul.001G254800	beta-1;4-N-acetylglucosaminyltransferase family protein	3.23297	3.81345	9.32473	10.4626	11.6653	5.48593	2.97571	13.7788	19.2001	19.8323
Phvul.001G255800	mitogen-activated protein kinase phosphatase 1	2.41577	3.46781	23.4593	37.8223	31.886	4.80082	6.99131	31.4181	24.1599	23.0945
Phvul.001G260200	Cysteine proteinases superfamily protein	0.14937	0.58852	2.8369	7.98947	6.96282	0.495914	3.49119	10.5686	17.4875	14.2059
Phvul.001G262000	chaperone protein dnaJ-related	15.2881	20.9737	97.3104	162.646	236.397	23.6066	43.3065	156.931	192.259	296.117
Phvul.001G264066	ATP-dependent RNA helicase; putative	0.0456411	0.0191127	7.77429	24.2592	30.9333	0.108888	0	5.6469	3.20026	2.46594
Phvul.001G264132	ATP-dependent RNA helicase; putative	0	0.0247738	4.09317	12.6493	18.2283	0.0192512	0.0225279	3.53003	1.86752	1.43102
Phvul.001G265900	selenium-binding protein 2	51.8874	49.263	140.769	127.387	129.116	105.368	105.355	216.811	264.805	284.727
Phvul.001G266300	winged-helix DNA-binding transcription factor family protein	0.131451	1.48904	12.7455	16.9044	13.3596	0.483688	1.25582	13.4441	14.7869	12.5225
Phvul.002G000600	alpha/beta-Hydrolases superfamily protein	23.3159	26.7583	109.427	213.744	366.935	35.1325	20.2385	105.061	136.82	149.289
Phvul.002G002000	TIFY domain/Divergent CCT motif family protein	3.96942	4.56372	297.187	638.128	821.8	8.38872	7.73144	223.358	150.021	152.775
Phvul.002G002600	Protein kinase superfamily protein	0.301839	0.442544	10.7447	18.0296	15.8372	0.396416	0.093154	16.6802	5.0498	4.74922
Phvul.002G003500	Ras-related small GTP-binding family protein	69.2692	134.167	366.661	609.369	644.441	82.7649	192.091	418.117	563.449	603.148
Phvul.002G004000	BON association protein 2	0.460332	0.0678359	16.0165	30.3631	28.1365	0.546257	0.363818	17.9731	10.5911	9.49292
Phvul.002G005300	myo-inositol polyphosphate 5-phosphatase 2	1.3803	4.22009	12.7365	15.8347	14.5433	1.92644	3.05453	12.497	20.1301	10.0713
Phvul.002G006800	Not Available	7.14362	3.38519	31.6299	45.5955	39.1898	7.61217	4.27549	28.2654	19.2667	21.5882
Phvul.002G007500	basic helix-loop-helix (bHLH) DNA-binding superfamily protein	0.0477693	0.0155457	7.8933	8.25675	10.4641	0.0215538	0.022883	3.80337	2.97805	1.69837
Phvul.002G008100	Not Available	1.92994	1.72482	7.24915	9.31733	9.26082	2.59683	3.00796	12.4641	17.7308	22.561
Phvul.002G011400	calcium ATPase 2	10.5534	16.4205	116.019	85.4164	62.7661	12.0999	15.3467	87.5349	64.505	62.6908
Phvul.002G013000	acyl-CoA-binding domain 3	0.670832	4.67042	37.9973	33.2035	26.3215	0.650723	4.79323	36.2193	41.8191	41.9666
Phvul.002G013700	Protein phosphatase 2C family protein	0.511761	0.958727	22.2005	31.6697	29.7884	0.385433	0.519866	21.1224	14.9702	17.097
Phvul.002G019050	conserved peptide upstream open reading frame 49	0.200217	1.04254	9.58416	21.7657	30.4289	1.23525	1.14088	9.38895	7.57425	11.2861
Phvul.002G019100	heat shock factor 4	2.26111	2.88974	37.2276	80.9779	89.9356	3.4091	4.9389	33.2342	41.0476	42.0427
Phvul.002G019300	Calcium-binding EF-hand family protein	2.18035	10.4217	41.67	99.0005	81.3284	3.32744	11.0662	61.9721	112.911	114.457
Phvul.002G020200	Not Available	5.114	4.83194	28.1072	151.884	191.464	3.34731	8.04122	31.467	240.089	260.516
Phvul.002G021700	Disease resistance protein (CC-NBS-LRR class) family	2.81074	4.47175	25.4185	26.0363	21.5032	3.14966	3.38953	22.2461	24.875	22.0522
Phvul.002G030100	Not Available	0.247862	0.596706	4.24963	6.48903	7.1185	0.729844	1.49061	8.65089	6.10839	4.00889
Phvul.002G035300	Protein of unknown function (DUF506)	0.469129	12.8217	38.5412	54.7413	35.6876	0.832751	18.9562	104.864	187.605	157.461
Phvul.002G035900	Integrase-type DNA-binding superfamily protein	0.586474	1.47871	4.60658	6.37644	9.40668	0.638665	1.05827	11.271	5.77307	7.08101
Phvul.002G036000	Integrase-type DNA-binding superfamily protein	0.156884	0.200927	1.69715	3.15932	5.07376	0	0.0463251	1.8155	2.74818	1.99106
Phvul.002G036100	cytochrome c-2	9.81076	9.60368	29.2285	49.5585	63.662	11.3814	9.27281	39.8588	34.0938	32.9393
Phvul.002G039166	chalcone and stilbene synthase family protein	0.762474	0.206662	6.71295	10.2557	7.5781	0.19458	0.263528	7.39	11.7446	7.66433
Phvul.002G039232	chalcone and stilbene synthase family protein	0.947732	0.0948763	3.77952	5.66792	5.752	0.260073	0.044905	2.52606	11.8278	7.97114
Phvul.002G039300	chalcone and stilbene synthase family protein	1.17664	0.145482	5.03496	6.41029	5.67127	0.315948	0.0204773	2.29295	11.259	6.31774
Phvul.002G044100	Acyl-CoA N-acyltransferases (NAT) superfamily protein	1.05236	1.72598	9.548	19.8259	15.6946	1.68077	2.34698	15.0399	15.3053	13.3975
Phvul.002G047500	alpha/beta-Hydrolases superfamily protein	0.690584	4.08429	23.291	30.5315	27.5702	2.19922	4.01554	44.6788	40.7597	39.8682
Phvul.002G048100	Pyridoxal-5\'-phosphate-dependent enzyme family protein	0.768708	0.312818	30.6538	88.2735	143.599	1.09787	1.53049	26.7219	40.3197	37.556
Phvul.002G049100	Not Available	1.0389	1.92707	7.69962	8.11676	6.62335	1.09381	1.77794	7.47392	8.54249	4.7989
Phvul.002G049450	cysteine-rich RLK (RECEPTOR-like protein kinase) 7	0.417985	0.653361	20.2642	38.1786	24.0735	0.276688	0.471486	25.4059	10.7501	6.34047
Phvul.002G049500	cysteine-rich RLK (RECEPTOR-like protein kinase) 25	7.33827	15.4641	109.355	156.753	115.725	15.1406	18.9909	193.32	99.8288	85.1138
Phvul.002G055700	ethylene responsive element binding factor 1	5.12009	9.6528	54.0424	80.4378	93.143	8.77915	10.9749	36.1038	50.4647	44.0366
Phvul.002G056700	acyl-CoA oxidase 1	14.2924	25.3486	56.1976	110.364	126.811	19.2279	23.6118	80.744	78.142	54.026
Phvul.002G057300	Plant protein of unknown function (DUF828) with plant pleckstrin homology-like region	3.41802	11.9566	60.6009	140.427	167.642	3.48498	11.0353	41.4338	70.1844	70.1865
Phvul.002G059900	Sec1/munc18-like (SM) proteins superfamily	2.30095	5.89822	24.1715	38.3696	35.1618	2.24927	4.66766	24.2907	16.5635	13.6142
Phvul.002G061300	PLATZ transcription factor family protein	0	0.463471	10.4507	17.1823	14.268	0.383178	0.675901	12.6783	17.1165	12.447
Phvul.002G063600	cysteine-rich RLK (RECEPTOR-like protein kinase) 3	0.195295	0.375479	6.97032	8.49134	7.44577	0.145223	0.245366	6.15143	3.08257	1.747
Phvul.002G067400	Regulator of chromosome condensation (RCC1) family protein	1.47564	4.42009	12.9944	17.7647	16.9859	1.6117	2.85351	13.6575	23.9026	19.4814
Phvul.002G068114	thioredoxin 2	0.951444	1.83299	8.50599	17.7102	29.1131	1.4329	0.73404	9.2861	32.6578	43.1667
Phvul.002G068300	DNAJ heat shock family protein	1.38979	4.61539	10.8272	17.5743	14.052	1.82257	4.43149	15.7117	26.5546	27.6816
Phvul.002G075200	UDP-glucosyl transferase 74B1	1.59265	0.75435	19.953	37.2538	68.3096	1.7659	0.429159	19.9106	11.6213	7.41958
Phvul.002G076200	Transducin/WD40 repeat-like superfamily protein	0.955232	3.61612	34.9489	60.5377	56.7234	2.30432	5.68314	39.0265	28.5816	30.1729
Phvul.002G080800	Actin cross-linking protein	11.0146	13.123	69.2091	84.9016	94.8639	13.8342	24.9809	82.521	98.732	100.323
Phvul.002G082300	Regulator of Vps4 activity in the MVB pathway protein	0.687388	2.7792	40.0098	44.1831	48.944	1.09784	0.951057	61.747	45.2103	46.4099
Phvul.002G083100	Auxin-responsive GH3 family protein	0.887176	1.59954	47.0559	50.8899	81.9442	1.51656	1.47076	29.5759	13.3323	14.6762
Phvul.002G084500	Ribonuclease T2 family protein	4.05071	3.89383	37.9045	109.465	95.6248	6.5534	6.15328	27.619	194.817	250.889
Phvul.002G085500	Protein of unknown function (DUF1666)	0.618432	2.97165	8.89305	14.0455	11.4785	0.767234	2.55884	14.8349	19.5161	15.9695
Phvul.002G089400	ubiquiting-conjugating enzyme 2	8.39028	17.4387	36.9199	64.614	47.9756	10.4187	28.4007	62.1765	89.9636	83.1366
Phvul.002G092500	Early-responsive to dehydration stress protein (ERD4)	1.4758	3.52271	30.2209	50.4783	42.9358	2.12392	3.09372	31.9622	15.4117	14.9151
Phvul.002G097100	cytochrome P450; family 87; subfamily A; polypeptide 6	0.461675	1.46498	10.3481	23.7556	35.3775	0.496486	2.2722	17.9259	72.8922	90.2598
Phvul.002G099000	phosphate transporter 1:9	0.0302852	0.129568	1.56888	5.6468	3.95422	0.0739533	0.359518	3.13872	3.16129	2.11688
Phvul.002G103400	WRKY DNA-binding protein 3	0.149542	0.373154	2.85775	7.09689	3.89425	0.221266	0.178669	3.75991	5.26467	3.98203
Phvul.002G104600	Not Available	9.6276	12.9129	59.6557	77.7714	74.9155	12.4749	14.7401	54.8629	45.1658	51.6668
Phvul.002G107900	Pathogenesis-related thaumatin superfamily protein	0.243866	0.417261	2.97137	6.77579	9.67324	0.517018	0.668161	2.6643	8.84892	6.68742
Phvul.002G108700	calcium-dependent protein kinase 16	5.92583	7.80132	87.0021	136.934	102.638	8.278	9.86163	98.5361	46.4125	39.6112
Phvul.002G111700	PHD finger family protein / SWIB complex BAF60b domain-containing protein / GYF domain-containing protein	10.0777	14.0299	66.8198	89.6511	96.2901	13.331	14.9008	59.9424	47.7419	38.4825
Phvul.002G113000	Transmembrane amino acid transporter family protein	2.12171	4.69832	46.1799	70.6359	58.25	4.45653	9.86925	107.377	51.5327	46.0176
Phvul.002G114100	basic chitinase	10.1765	14.5085	99.8854	184.999	208.595	20.932	37.32	210.241	359.193	391.415
Phvul.002G115800	Protein kinase superfamily protein	1.92819	3.19605	31.5936	37.9536	31.8195	1.64624	3.5147	35.5506	15.1265	14.6317
Phvul.002G121700	Not Available	148.404	194.803	603.414	1018.42	1164.07	186.176	251.352	816.359	826.717	804.438
Phvul.002G122200	cytochrome P450; family 707; subfamily A; polypeptide 1	1.99415	2.84991	64.816	79.8959	79.9202	3.63906	5.10582	45.8425	49.7908	54.8174
Phvul.002G125000	SH3 domain-containing protein	6.34241	9.96182	45.8832	60.6479	55.9431	8.06403	12.0005	41.4091	31.8599	25.4465
Phvul.002G127200	solute:sodium symporters:urea transmembrane transporters	1.64638	2.18741	6.81974	18.6373	14.5201	1.18599	1.32538	5.72213	13.4988	10.1379
Phvul.002G128200	S-adenosyl-L-methionine-dependent methyltransferases superfamily protein	0.683411	0.156381	11.2645	22.4014	25.6598	2.23538	0.348764	12.1578	35.852	40.4683
Phvul.002G131900	Not Available	6.76402	9.68139	29.3895	35.7852	36.233	6.9542	7.94434	39.0298	30.6628	29.8954
Phvul.002G132400	pinoresinol reductase 1	18.0711	30.9503	77.0472	123.603	135.291	17.6878	35.5568	157.868	216.177	200.235
Phvul.002G132800	membrane protein; putative	8.30371	30.1131	75.8495	89.1308	67.6674	3.26076	8.50984	34.396	26.1374	24.2251
Phvul.002G133400	NB-ARC domain-containing disease resistance protein	0.175114	0.245505	5.91382	7.08633	7.94024	0.502885	0.311059	12.8849	23.2901	21.5395
Phvul.002G136300	cellulose synthase-like D3	3.83051	6.22857	20.2826	28.409	32.9333	4.44602	5.11102	25.9807	34.3807	32.7444
Phvul.002G140600	PLATZ transcription factor family protein	8.93509	23.5006	126.166	177.157	201.528	22.1735	48.1186	147.996	150.191	163.477
Phvul.002G148300	uncoupling protein 5	101.248	146.765	716.267	1030.75	1457.36	145.015	157.219	749.896	597.467	734.894
Phvul.002G152400	Subtilase family protein	0.0442045	0	3.82175	28.9	26.4388	0.174703	0.101332	9.5539	38.5449	39.9881
Phvul.002G153400	phospholipase D beta 1	0.0785343	0.0578287	2.85607	12.6053	7.55299	0.184434	0.165434	3.15594	3.12208	1.80974
Phvul.002G153900	Integrase-type DNA-binding superfamily protein	0.713453	0.865726	165.583	332.7	545.318	0.954576	1.17082	165.252	31.5788	28.562
Phvul.002G154600	MATE efflux family protein	0.0460893	0.0395051	24.3093	51.4945	72.5871	0.117804	0.0149554	16.6396	5.53324	5.22441
Phvul.002G156400	Transmembrane amino acid transporter family protein	0.0874094	2.05289	5.6177	7.44911	10.0343	1.03634	2.44271	18.6338	25.0264	28.2155
Phvul.002G156800	heavy metal atpase 5	2.99929	3.6776	11.8792	23.7557	34.4325	5.5881	2.98364	22.5344	22.3684	21.4772
Phvul.002G159000	POX (plant homeobox) family protein	2.3733	14.4828	32.8894	53.81	40.9165	1.76963	8.2949	35.0409	60.8182	50.7721
Phvul.002G163700	Integrase-type DNA-binding superfamily protein	2.53115	1.54011	7.02417	16.5291	14.7278	2.90444	1.85486	11.5553	12.1428	10.0717
Phvul.002G167100	thioredoxin H-type 1	32.5146	23.8528	153.405	201.309	231.965	23.3437	27.7681	215.535	359.047	341.196
Phvul.002G170800	ribonuclease 1	3.55852	1.1718	15.6893	89.2743	91.3763	5.64387	2.53203	32.8366	138.555	68.086
Phvul.002G171100	Protein of unknown function (DUF1666)	0.0999969	0.276597	2.57283	5.35631	2.75187	0.0982785	0.309461	4.57911	2.26616	2.10874
Phvul.002G171500	Not Available	0.988602	4.07832	19.8736	33.1209	30.1667	1.13804	2.56957	20.2734	35.1717	36.6714
Phvul.002G182400	zinc finger protein 4	8.15769	14.0365	40.9178	71.1877	62.7165	11.7824	19.1812	52.746	115.533	111.533
Phvul.002G195800	Not Available	12.7014	97.1363	408.409	675.011	1086.57	87.2565	111.171	391.571	767.405	755.39
Phvul.002G196000	Not Available	317.485	2191.8	9897.98	17767.3	27940.8	748.486	1527.65	4757.26	9736.61	9562.77
Phvul.002G196200	Leucine-rich receptor-like protein kinase family protein	0.0854976	0.0889282	6.16167	34.2993	37.1742	0.413231	0.65757	21.6624	30.291	23.8532
Phvul.002G202200	Protein of unknown function (DUF640)	5.18331	14.7055	51.2418	105.361	130.055	10.2267	16.8657	79.6138	138.154	156.267
Phvul.002G202900	Not Available	1.97638	2.4577	9.35328	12.9384	16.5404	2.91755	3.1882	10.3222	10.6412	12.6574
Phvul.002G207300	DNAJ-like 20	0.487087	0.517326	28.1496	26.6829	32.0718	1.0854	1.96871	22.3579	14.6636	12.3375
Phvul.002G209200	alternative oxidase 2	10.5006	19.0844	93.1593	113.356	97.8025	8.54597	16.7029	116.253	83.4172	81.0784
Phvul.002G209700	Protein phosphatase 2C family protein	16.8466	27.2066	58.137	95.7154	79.6693	18.3689	30.8371	74.5069	129.321	124.77
Phvul.002G211100	Not Available	0.882182	1.26607	11.849	30.6099	27.6839	1.42692	0.93987	6.57082	91.8031	95.0527
Phvul.002G211500	2-oxoglutarate (2OG) and Fe(II)-dependent oxygenase superfamily protein	1.66393	1.64228	4.86611	8.70538	9.64906	1.75345	1.19945	5.09607	8.58245	8.21365
Phvul.002G211600	RING/U-box superfamily protein	0.882152	1.10733	11.7213	24.3667	23.0013	1.43726	0.912866	25.3998	22.6826	21.7539
Phvul.002G213300	nicotinamidase 1	1.10332	5.04853	57.1028	86.6366	77.7283	9.23161	24.6573	75.7819	118.664	114.48
Phvul.002G220500	S-locus lectin protein kinase family protein	0.353954	0.618634	2.29349	3.88886	3.29701	0.415908	0.787233	3.49693	2.98332	2.87544
Phvul.002G222100	F-box family protein	8.62137	13.3721	68.1659	68.1029	47.5648	10.7808	15.321	62.4374	54.2224	40.6568
Phvul.002G222800	sphingosine kinase 1	0.557987	2.06821	12.0782	20.0853	17.6069	0.347083	1.80647	18.1718	29.2719	23.4085
Phvul.002G223600	HAL2-like	0.219232	0.317347	7.07555	31.716	30.4981	2.72578	5.1345	20.513	184.712	193.749
Phvul.002G229000	Protein kinase superfamily protein	3.89321	7.34452	17.2232	31.0563	25.4818	3.71276	4.60985	24.3265	33.1414	27.8373
Phvul.002G231000	MAC/Perforin domain-containing protein	0.347921	0.99871	18.4878	21.4982	21.5007	0.553958	1.12607	14.1357	12.307	13.3751
Phvul.002G234400	Bifunctional inhibitor/lipid-transfer protein/seed storage 2S albumin superfamily protein	53.3667	16.1374	438.293	887.924	726.702	74.1289	27.1458	617.796	685.769	655.625
Phvul.002G234500	Protein of unknown function; DUF538	127.739	218.631	1923.1	1657.47	1080.77	154.792	377.516	3041.45	2104.28	2323.74
Phvul.002G239400	Leucine-rich repeat protein kinase family protein	1.15149	1.81777	10.7168	25.2522	19.8973	2.09318	2.9088	22.4163	51.3395	46.9077
Phvul.002G241800	plant U-box 17	2.754	3.77933	11.5862	17.9718	23.3124	2.94697	3.67767	15.9154	18.857	18.7443
Phvul.002G247900	Integrin-linked protein kinase family	13.2433	18.1687	96.4004	153.475	127.802	10.8218	19.5493	90.3257	87.6198	77.2352
Phvul.002G256300	RAB GTPase homolog H1E	4.08603	7.98476	25.1396	56.3314	58.379	5.90529	8.30656	22.0721	35.1583	30.7419
Phvul.002G256500	signal responsive 1	2.08781	2.4695	51.7382	58.3928	50.6456	2.44909	1.67604	52.1912	16.8901	15.701
Phvul.002G257500	Not Available	1.70074	2.43142	6.5389	11.9228	9.91412	0.481959	1.61202	13.4318	8.79379	6.15338
Phvul.002G258600	RING domain ligase2	1.59503	2.84225	39.2756	56.3475	43.0585	0.936032	2.23906	28.962	12.9833	10.7933
Phvul.002G261200	Protein kinase superfamily protein	5.92744	14.0099	31.1789	65.9756	68.0518	6.22052	22.1708	59.8445	219.904	226.002
Phvul.002G264600	stress enhanced protein 2	8.49377	23.1083	253.248	309.731	332.881	14.4504	36.0786	298.965	447.828	428.503
Phvul.002G265400	WRKY DNA-binding protein 51	0.539203	0.377229	15.9175	15.5116	7.13498	0.385341	0.21004	10.2388	15.8141	11.1406
Phvul.002G266800	nucleotide sugar transporter-KT 1	1.17903	0.681526	7.8337	26.2345	26.6633	1.42769	0.920686	17.6495	182.905	182.202
Phvul.002G267800	Integrase-type DNA-binding superfamily protein	0.0524917	0.12994	32.9499	71.6133	83.5018	0.400949	0.135901	53.2547	42.5229	19.884
Phvul.002G268100	Not Available	0.0715168	0.0616819	11.9233	22.4722	16.7059	0.122667	0.0726015	16.2072	9.61241	11.1002
Phvul.002G270600	MAP kinase substrate 1	2.74428	2.63961	11.8276	19.6605	18.1735	4.14345	4.10668	11.8788	13.1461	16.1077
Phvul.002G270700	Protein of unknown function (DUF506)	0.655913	4.63061	27.8714	74.0671	73.1316	2.89956	17.7254	43.4277	139.102	108.17
Phvul.002G271100	TRICHOME BIREFRINGENCE-LIKE 7	2.71985	2.90012	7.35451	11.188	14.0987	2.14175	2.29705	6.00595	11.8225	10.9142
Phvul.002G272100	mitogen-activated protein kinase kinase kinase 3	12.0435	18.2456	77.0022	93.1032	106.713	18.0087	26.2353	90.1764	60.7879	57.4386
Phvul.002G273100	xylem NAC domain 1	0.289427	0.429595	3.28118	10.872	8.73399	0.811237	0.59397	10.8103	29.266	28.2023
Phvul.002G274400	F-box family protein	3.40692	4.77032	17.3095	20.1623	20.7405	3.54226	4.44506	24.3063	15.345	14.2188
Phvul.002G274500	alpha/beta-Hydrolases superfamily protein	4.6704	11.3685	77.1822	72.4697	64.8802	8.26359	19.1138	110.678	69.7723	72.734
Phvul.002G275000	NAC (No Apical Meristem) domain transcriptional regulator superfamily protein	4.96202	7.15362	56.8931	84.1125	82.3012	9.6856	12.814	48.0324	74.2404	60.4004
Phvul.002G275400	Not Available	0.55165	1.23568	20.4139	48.2636	46.2621	1.01219	1.55606	28.2229	14.5579	7.40931
Phvul.002G277400	MAC/Perforin domain-containing protein	1.71634	2.93737	12.6527	20.5835	16.5406	1.71681	2.71695	15.3636	9.02172	7.04097
Phvul.002G281000	Aldolase-type TIM barrel family protein	6.18637	1.18812	39.533	117.164	122.679	8.21126	1.17428	126.359	337.849	358.151
Phvul.002G283700	DHHC-type zinc finger family protein	0.77119	3.43314	13.9489	19.8005	16.1365	0.862702	3.85428	19.1973	21.7515	19.3788
Phvul.002G286800	UDP-D-glucose/UDP-D-galactose 4-epimerase 1	33.5362	29.9134	193.723	487.985	565.501	39.9565	43.23	225.954	203.721	185.056
Phvul.002G287300	Not Available	0.341732	0.828152	9.70339	19.1646	23.7822	0.745206	1.02035	19.2758	8.333	8.98722
Phvul.002G288700	glutathione peroxidase 6	81.4861	110.051	645.012	1081.32	1235.4	106.422	163.848	785.845	543.097	517.536
Phvul.002G288800	glutathione peroxidase 8	15.8529	26.2859	66.333	97.052	92.0742	13.8309	25.1895	97.3849	140.527	124.921
Phvul.002G290800	BTB/POZ domain with WD40/YVTN repeat-like protein	3.27916	4.21436	25.2559	41.8501	37.8004	4.48902	5.22277	19.0519	17.1852	15.9389
Phvul.002G291400	RING/U-box superfamily protein	18.5024	31.8033	98.7146	187.039	170.346	26.6381	54.905	146.885	219.532	224.909
Phvul.002G292000	POX (plant homeobox) family protein	2.53247	7.16882	15.4246	33.3803	26.7555	2.81413	4.80691	21.6241	49.6013	44.9069
Phvul.002G292700	from the Czech \'roh\' meaning \'corner\'	0.397968	0.450721	7.31766	8.78388	9.7298	0.670414	0.300732	13.1331	10.8308	14.4466
Phvul.002G292900	Heavy metal transport/detoxification superfamily protein	0.180436	0.283974	6.28068	23.5158	13.3432	0.381715	0.276601	5.45914	37.5551	37.1314
Phvul.002G293000	ACC synthase 1	1.131	1.17496	11.9522	22.2596	25.3327	1.69887	1.78463	27.1922	16.3455	10.7388
Phvul.002G293600	Protein of unknown function (DUF567)	2.12871	4.35215	22.164	27.2922	34.7924	4.55712	9.1945	31.6225	54.2251	48.9276
Phvul.002G297100	WRKY family transcription factor	0.893115	1.04156	29.9204	23.5195	17.4818	2.64371	4.14386	52.7728	36.0713	35.9167
Phvul.002G306800	phosphofructokinase 3	1.88861	1.48462	10.7467	20.7721	16.6123	2.20417	1.44514	12.087	14.8547	11.4188
Phvul.002G314000	aldehyde dehydrogenase 2C4	1.32619	4.51501	24.2659	109.867	86.0413	1.30133	3.81314	67.6291	103.835	81.1169
Phvul.002G317000	myb domain protein 116	0.150663	0.438267	10.8943	43.1748	52.2498	3.09858	1.76794	33.05	30.1858	19.7969
Phvul.002G318100	Calmodulin binding protein-like	0.223863	0.191622	8.56713	16.1596	10.3942	0.520543	0.279831	11.1925	4.09939	4.29842
Phvul.002G319100	PLANT CADMIUM RESISTANCE 2	10.0706	16.5947	109.262	192.808	161.987	24.175	40.5694	141.737	96.7871	95.039
Phvul.002G320500	nudix hydrolase homolog 17	0.392685	0.38392	17.5837	15.2954	18.1518	0.407565	0.742563	35.5566	11.44	6.02164
Phvul.002G322700	heat shock transcription factor A8	3.15933	4.5365	28.4164	33.5976	34.0684	3.64365	4.22126	30.5453	25.2641	22.9378
Phvul.002G325900	poly(A) polymerase 1	0.247986	0.847416	3.03432	12.1813	10.5626	0.180205	0.576023	7.17614	17.9207	8.3677
Phvul.002G326600	ethylene-forming enzyme	1.10535	2.07345	23.5948	38.0125	25.3535	1.20241	1.85734	73.3229	26.8162	17.9392
Phvul.002G329300	Calcium-binding EF-hand family protein	22.4196	25.8201	187.494	329.978	397.102	31.8751	21.3809	228.408	104.844	89.4638
Phvul.003G004300	DNAJ heat shock N-terminal domain-containing protein	0.0169082	0.236168	2.12063	4.34653	3.66948	0.0442013	0.0193241	1.30841	1.84078	1.46138
Phvul.003G010900	extra-large G-protein 1	0.241415	0.329946	9.21283	10.9353	10.6913	0.209489	0.147291	5.9728	3.18887	3.5651
Phvul.003G020200	2-oxoglutarate (2OG) and Fe(II)-dependent oxygenase superfamily protein	3.18809	3.36488	16.947	62.7264	114.386	5.96573	4.58512	18.8754	186.968	205.312
Phvul.003G020700	Caleosin-related family protein	1.27336	1.94641	18.1888	50.7078	43.6797	2.85503	2.53808	11.9111	123.032	144.373
Phvul.003G023000	cellulose synthase-like D1	0.719817	2.06298	6.80818	10.2576	9.79642	0.793354	1.59893	6.4416	15.689	14.3807
Phvul.003G034400	Protein of unknown function (DUF1262)	0.501478	0.636122	11.6616	16.5235	14.8926	1.76371	1.32931	9.95977	10.835	9.35605
Phvul.003G047200	abscisate beta-glucosyltransferase	2.70828	7.65845	39.422	89.9857	118.717	6.26523	4.61885	49.0065	119.627	134.999
Phvul.003G050300	Protein of unknown function (DUF803)	7.53242	9.44694	20.2291	27.2256	25.7059	6.20964	9.87409	35.5575	52.2455	49.8897
Phvul.003G053502	Not Available	0.245888	0.440174	3.51511	4.56814	5.63071	0	0.1868	4.99017	12.078	10.2504
Phvul.003G055800	matrix metalloproteinase	9.04417	10.1816	38.2262	39.6414	44.8496	10.8044	12.0529	43.0226	49.5567	53.7995
Phvul.003G060400	carbonic anhydrase 2	5.91397	13.9709	118.473	165.671	158.01	5.48061	5.17021	161.099	44.5462	38.5867
Phvul.003G062900	Pyruvate phosphate dikinase; PEP/pyruvate binding domain	4.65136	15.2828	65.5944	98.4223	91.7395	7.08446	12.9345	104.131	81.2725	63.5831
Phvul.003G067200	Not Available	10.5643	13.3934	60.8544	78.0436	121.415	9.05278	14.8825	43.7815	46.8462	40.8088
Phvul.003G067300	Galactose oxidase/kelch repeat superfamily protein	20.467	35.358	96.2297	184.612	200.053	31.2906	46.2958	125.939	218.263	176.173
Phvul.003G067900	protein kinase 2B	4.4995	4.42448	40.6644	68.5809	72.9827	5.74056	6.32412	42.1588	50.3157	49.5153
Phvul.003G070500	nitrate transporter 1.7	0.615318	1.30495	4.93121	10.2761	9.08919	0.543926	1.08554	10.4924	45.7296	43.6181
Phvul.003G070900	transmembrane receptors:ATP binding	0.027241	0.0411138	1.20626	1.25322	2.3502	0.022048	0.0572319	2.90609	1.6233	1.60854
Phvul.003G071100	Actin cross-linking protein	24.3477	25.7617	65.1189	79.216	102.634	25.0283	18.9942	61.2709	52.3464	51.5827
Phvul.003G072500	transmembrane receptors:ATP binding	0.420535	0.394243	4.09535	4.74151	4.14939	1.43373	1.34438	7.67072	6.28688	6.31786
Phvul.003G074700	Cox19 family protein (CHCH motif)	63.7096	111.669	254.415	324.149	301.954	65.0171	98.6815	205.318	270.459	267.295
Phvul.003G085000	SCARECROW-like 13	9.00306	19.4484	65.0745	72.8167	70.403	12.9422	21.6671	75.0961	88.3206	75.1424
Phvul.003G095700	F-box family protein	0.702186	0.839949	7.40784	13.0197	9.32948	0.877212	0.713169	9.56414	9.07751	7.50421
Phvul.003G097300	UDP-glycosyltransferase 73B4	0.484342	0.653512	5.11514	6.9089	9.18892	0.435827	1.48927	9.77113	7.53393	10.0026
Phvul.003G098700	Not Available	57.4669	142.146	453.405	584.033	533.19	60.2964	160.054	517.98	554.019	544.102
Phvul.003G104400	soybean gene regulated by cold-2	1.17736	1.45614	56.4821	133.645	122.219	1.23212	1.4865	50.8682	43.4893	48.5547
Phvul.003G105000	Protein phosphatase 2C family protein	4.77836	9.92094	21.059	32.3351	31.4388	4.61058	10.5926	25.5152	34.8676	23.9335
Phvul.003G105200	Ribosomal protein S21e	0.397841	1.41617	6.26932	11.6983	10.0903	0.840823	0.118882	9.22996	10.6305	7.12321
Phvul.003G109000	MLP-like protein 423	0	0.0888864	4.41505	11.5214	15.7814	0.814563	0.682368	4.95584	11.953	13.5668
Phvul.003G109100	MLP-like protein 423	6.60456	75.1354	1005.97	1972.08	1695.72	39.91	25.2032	1623.02	1598.4	1935.26
Phvul.003G111800	AP2/B3 transcription factor family protein	3.45366	10.8798	75.0931	192.618	208.135	14.8436	29.8855	91.0437	92.1694	66.4665
Phvul.003G113300	Not Available	105.327	294.054	732.634	1525.5	1444.55	137.317	396.37	1342.71	2748.26	2380.67
Phvul.003G116300	WRKY DNA-binding protein 48	0.657075	0.757713	4.91705	10.4286	11.4635	0.773436	0.863639	6.0074	6.76939	5.63333
Phvul.003G116800	Not Available	30.2598	34.8962	211.192	236.009	257.285	30.308	25.2475	171.656	70.1684	71.0927
Phvul.003G117100	cell wall / vacuolar inhibitor of fructosidase 1	4.08804	4.26232	29.5779	72.6168	86.9071	16.7215	21.9433	65.9011	186.386	227.906
Phvul.003G118400	Plant neutral invertase family protein	2.0663	6.68297	24.9269	57.7141	81.1651	3.38511	6.3866	30.398	31.9721	28.0036
Phvul.003G120400	pleiotropic drug resistance 9	1.32265	3.8489	11.7566	16.4105	13.2332	1.58982	2.72214	15.238	17.0558	12.9315
Phvul.003G121900	embryonic cell protein 63	0.259888	0.245074	2.64094	11.0653	14.3685	1.31025	1.30442	7.22995	13.8802	15.7011
Phvul.003G123400	polyubiquitin 10	11.9812	19.0892	47.7041	65.0079	62.5349	13.4622	22.839	70.9823	102.982	113.751
Phvul.003G123566	ubiquitin 4	6.43314	21.473	226.845	251.663	278.115	10.3347	22.3822	265.732	243.307	244.22
Phvul.003G129200	jasmonate-zim-domain protein 1	1.1723	0.335033	50.232	47.6099	67.0962	1.44793	0.351965	36.8659	9.25058	7.43837
Phvul.003G129800	inter-alpha-trypsin inhibitor heavy chain-related	3.12418	7.5417	29.9273	47.8229	51.3772	3.93049	7.25644	35.3922	19.1652	15.8394
Phvul.003G131500	oxophytodienoate-reductase 3	0.602412	1.35616	23.6904	32.5144	41.3336	0.291806	0.308417	19.4361	15.1279	8.89826
Phvul.003G131600	oxophytodienoate-reductase 3	23.174	35.5612	91.5584	150.574	180.546	28.9765	41.7798	114.525	128.854	116.879
Phvul.003G133100	nuclear factor Y; subunit A3	4.99448	17.4936	54.3889	105.74	83.0274	8.11408	17.506	67.647	113.158	83.5051
Phvul.003G138252	ARM repeat superfamily protein	0.728836	1.05124	6.15643	9.86816	8.84587	0.74083	1.07919	4.56797	3.27829	3.15887
Phvul.003G138278	CBL-interacting protein kinase 4	0.989296	2.63374	24.6827	46.8925	62.1249	1.47966	1.27385	35.0501	39.8025	54.2819
Phvul.003G139200	Protein kinase superfamily protein	2.19871	3.67405	12.6912	22.6075	23.8645	2.27586	2.73493	10.2511	15.464	13.1233
Phvul.003G139800	plant intracellular ras group-related LRR 6	0.166601	0.678422	6.82874	13.2894	14.4826	0.363375	0.206289	5.45567	7.00482	7.11788
Phvul.003G141900	OSBP(oxysterol binding protein)-related protein 4C	0.228492	0.415687	3.64105	7.95787	10.0371	0.770064	0.567362	5.43443	10.1569	10.0542
Phvul.003G143332	xyloglucan endotransglycosylase 6	5.0097	11.183	58.2374	82.5702	98.4309	11.2406	6.32638	103.802	66.0059	70.3333
Phvul.003G146800	Not Available	0.0609833	0.650118	3.03845	7.24483	6.61218	0.730036	1.5914	5.94281	18.835	19.5635
Phvul.003G147400	xyloglucan endotransglycosylase 6	6.26521	14.6321	72.5088	101.251	118.412	13.4121	7.83337	127.119	81.2944	82.4938
Phvul.003G147600	Xyloglucan endotransglucosylase/hydrolase family protein	0.499689	1.76457	13.6096	19.6969	23.7235	1.31292	0.955221	21.5022	18.0286	23.6339
Phvul.003G147700	Xyloglucan endotransglucosylase/hydrolase family protein	4.14333	22.9378	82.102	195.119	282.377	9.31282	18.4995	119.794	103.565	102.747
Phvul.003G150200	BNR/Asp-box repeat family protein	2.54015	3.1258	15.9212	18.9901	13.4329	2.54982	3.26991	10.2617	14.0941	12.9312
Phvul.003G151800	tetraspanin8	83.1518	111.289	521.179	603.243	678.069	112.085	143.269	529.167	602.4	624.955
Phvul.003G158900	Domain of unknown function (DUF298)	10.2328	13.8617	34.1126	48.6776	53.7805	8.32781	8.39164	43.9512	23.9651	21.0793
Phvul.003G161100	RAN GTPase 3	2.06107	5.93995	16.1848	28.199	30.5013	3.36399	5.10224	12.5207	46.3967	43.154
Phvul.003G165800	copper ion binding:electron carriers	0.323394	0.506699	4.21272	11.3882	13.0055	0.306418	0.225612	6.77125	5.50708	4.18765
Phvul.003G166700	copper ion binding:electron carriers	3.16232	4.05296	39.7296	100.686	89.2346	4.14504	1.67938	64.4332	42.9097	32.5357
Phvul.003G170800	Not Available	8.35614	13.0541	57.2852	139.934	195.719	11.1153	11.9959	72.4767	70.2723	73.6562
Phvul.003G174300	RING/U-box superfamily protein	8.81236	12.6392	33.4036	63.0464	51.0212	9.4512	18.6367	42.5816	62.1638	53.4824
Phvul.003G174800	Not Available	3.61435	6.56985	98.1815	89.4159	81.0493	7.02	15.0828	137.106	122.446	102.978
Phvul.003G177700	Not Available	0.054482	0	1.95507	15.9095	11.5907	0.0551112	0.116689	1.58614	10.0577	11.8295
Phvul.003G177800	Oleosin family protein	0.467796	0.200727	2.18167	16.9658	31.602	0.564	0.290523	3.34215	35.6211	48.9864
Phvul.003G179500	ATPase E1-E2 type family protein / haloacid dehalogenase-like hydrolase family protein	0.428403	0.738064	4.97468	7.42901	6.03197	0.86716	0.898666	6.06174	4.09664	3.27523
Phvul.003G180800	Phosphoribulokinase / Uridine kinase family	3.25925	7.15295	21.2786	31.164	27.6739	4.45328	7.19849	26.1527	27.365	24.4537
Phvul.003G182700	K-box region and MADS-box transcription factor family protein	5.39273	13.2384	62.1675	74.7754	66.2936	6.06457	15.4053	58.6122	114.776	97.8161
Phvul.003G184200	Not Available	0.183502	0.0502594	2.59059	22.8642	24.2539	0.405032	0.101408	2.02539	7.22901	3.95956
Phvul.003G187200	Leucine-rich repeat protein kinase family protein	0.501599	0.645003	2.66364	4.02447	3.42545	0.91937	0.865191	3.52679	4.51056	2.88661
Phvul.003G189000	NAC domain containing protein 100	1.33654	2.7581	10.0304	14.8707	16.2208	1.97842	5.46209	18.7479	33.7697	29.2921
Phvul.003G194400	zinc ion binding	1.12044	7.18118	20.1631	18.2193	20.671	0.914742	6.60762	32.5088	21.3129	20.111
Phvul.003G196300	response regulator 5	3.29848	7.686	17.5514	19.7245	17.9262	3.94932	7.77405	22.9843	39.1365	34.2409
Phvul.003G199200	ARM repeat superfamily protein	0.541207	2.63871	13.0593	32.924	24.9664	0.91938	2.41089	21.2646	55.5411	60.0788
Phvul.003G199500	basic helix-loop-helix (bHLH) DNA-binding superfamily protein	0	0.0363216	7.46677	25.0956	20.4717	0	0	6.89751	8.98753	6.09889
Phvul.003G202400	SOUL heme-binding family protein	2.05718	4.69796	13.5938	25.623	19.5852	2.78638	6.23372	14.8564	34.246	36.8328
Phvul.003G206400	cytochrome P450; family 71; subfamily B; polypeptide 34	0.183862	3.13934	11.0052	26.4918	22.098	0.286647	1.17111	18.5098	27.6022	21.2484
Phvul.003G207300	BTB and TAZ domain protein 2	18.0848	58.9421	158.805	170.455	184.627	17.3184	37.2141	217.474	135.099	154.434
Phvul.003G210700	exocyst subunit exo70 family protein F1	16.0217	29.7926	62.0596	90.6862	84.3827	23.2243	35.9144	82.5862	93.6854	90.9747
Phvul.003G212600	MATE efflux family protein	0.0155228	0	4.86445	23.4141	31.9869	0.0282658	0.080731	17.3799	8.83036	4.45085
Phvul.003G212700	Integrase-type DNA-binding superfamily protein	0.0469782	0.0379051	34.0776	89.1897	119.523	0.0942125	0	54.2566	10.8941	8.22796
Phvul.003G214350	cytochrome P450; family 706; subfamily A; polypeptide 4	2.81363	5.36362	11.8338	28.8727	32.0235	4.99221	11.3096	26.075	93.1417	97.7501
Phvul.003G217500	beta vacuolar processing enzyme	1.52628	9.26393	61.9726	84.1225	86.4436	6.2123	13.0467	134.312	387.393	385.849
Phvul.003G220400	Nucleotide-diphospho-sugar transferases superfamily protein	11.5275	15.1665	63.9134	106.254	84.0566	15.5598	27.5617	70.1119	60.4574	57.8
Phvul.003G223686	ethylene responsive element binding factor 1	4.55317	8.7693	74.8094	196.534	313.193	9.8125	14.4605	50.8476	67.472	64.3188
Phvul.003G225800	Protein kinase superfamily protein	5.85543	11.8812	51.9676	84.3102	76.3495	7.006	13.1247	55.2181	66.3912	59.9789
Phvul.003G226700	Protein kinase superfamily protein	5.18851	7.6768	69.0575	90.4002	90.1521	7.7875	6.50518	50.4356	49.6886	53.5935
Phvul.003G228700	myo-inositol polyphosphate 5-phosphatase 2	2.11757	15.2637	59.3802	83.9588	69.9922	1.97317	11.2159	59.6683	89.2898	70.5406
Phvul.003G229200	Not Available	27.8463	38.208	104.731	151.479	151.108	21.7295	53.0031	133.4	171.316	178.03
Phvul.003G236000	Acetamidase/Formamidase family protein	2.60055	6.09581	52.5444	60.7621	53.4688	3.69884	16.1089	91.2031	118.721	110.843
Phvul.003G243300	mitogen-activated protein kinase kinase kinase 21	0.99831	1.98281	39.3046	77.4823	130.269	0.873011	0.658872	20.5175	23.5145	30.0186
Phvul.003G244000	heat shock factor 4	7.7234	12.6476	29.9897	36.7746	36.4829	8.22768	14.3356	40.9555	59.7599	64.6944
Phvul.003G244275	Calcium-binding EF-hand family protein	20.8644	20.846	102.104	105.353	140.908	27.1743	27.7921	111.355	78.5846	87.2847
Phvul.003G247200	Disease resistance protein (CC-NBS-LRR class) family	6.29429	11.4597	93.039	121.506	116.392	5.35993	7.0297	109.264	66.4828	59.9777
Phvul.003G247601	Disease resistance protein (CC-NBS-LRR class) family	4.19796	3.22397	12.2817	18.9344	16.2375	4.15912	2.61743	16.1369	16.219	12.9849
Phvul.003G247651	Disease resistance protein (CC-NBS-LRR class) family	2.83727	3.43934	18.7019	25.7732	22.5341	3.76139	3.46929	23.3016	20.5194	17.3713
Phvul.003G249200	Not Available	4.86519	4.22419	14.0957	16.5982	21.8849	4.68665	5.09085	11.8954	12.7929	16.2318
Phvul.003G249300	Protein kinase superfamily protein	2.24134	3.3151	8.44317	10.328	9.91962	2.208	1.96859	9.88359	8.1022	7.73202
Phvul.003G250000	Not Available	9.08401	32.9978	93.8676	104.18	112.503	7.81895	30.2078	140.481	96.8703	113.51
Phvul.003G254600	ARM repeat superfamily protein	3.20582	6.42605	19.4351	20.2216	16.4671	3.83699	6.75188	26.042	26.3025	23.5193
Phvul.003G255400	Not Available	0.0650153	0	2.2183	6.46615	4.46683	0.124335	0	3.20193	4.34713	2.75562
Phvul.003G257900	alpha/beta-Hydrolases superfamily protein	1.82177	2.26915	9.63339	15.3968	15.4633	4.82838	3.33763	21.5845	49.2468	41.2928
Phvul.003G259700	Serine carboxypeptidase S28 family protein	12.6568	15.7766	39.7916	55.4062	53.8495	11.4702	10.1153	44.7205	37.5496	38.7423
Phvul.003G269600	Undecaprenyl pyrophosphate synthetase family protein	2.95824	2.32541	7.68386	12.201	9.70777	3.04557	2.80141	11.7317	10.4134	9.21053
Phvul.003G272900	pinoresinol reductase 1	4.82481	3.96674	29.5908	54.297	49.9337	5.15974	5.5545	77.5712	57.577	53.6809
Phvul.003G284800	PLATZ transcription factor family protein	3.29039	13.5571	44.6568	95.1645	58.8151	13.3235	32.5293	86.5879	232.11	232.266
Phvul.003G285600	VQ motif-containing protein	0.310728	0.454016	3.4735	6.22345	4.65457	0.273516	0.34784	4.79915	4.52153	3.79336
Phvul.003G287800	Deoxyxylulose-5-phosphate synthase	0.721852	0.882126	3.95714	5.99534	6.62637	0.733703	0.63322	5.05563	10.554	8.22402
Phvul.003G287900	Deoxyxylulose-5-phosphate synthase	0.817941	1.44745	5.33672	11.5626	15.7655	0.574433	1.63354	7.01579	8.80169	7.1758
Phvul.003G291900	cold regulated gene 27	0.791088	1.91088	4.90172	7.96419	6.31357	0.969508	1.09253	5.72465	4.19385	3.81656
Phvul.003G292400	redox responsive transcription factor 1	0.144828	0.0849378	46.5428	62.9149	99.6404	0.713485	0.575943	37.4415	14.0747	17.8127
Phvul.003G293300	2-oxoglutarate (2OG) and Fe(II)-dependent oxygenase superfamily protein	0.57994	0.720112	2.66222	6.74561	5.31853	1.05726	1.16393	8.62126	15.2753	14.5629
Phvul.003G294800	RNA-binding protein 47B	352.389	544.668	1174.8	1451.28	1515.01	383.72	601.766	1475.56	1259.32	1244.05
Phvul.003G296500	basic helix-loop-helix (bHLH) DNA-binding superfamily protein	27.0799	32.5214	81.0159	88.569	82.6472	25.5936	29.2535	101.921	86.104	87.9359
Phvul.004G002600	Bifunctional inhibitor/lipid-transfer protein/seed storage 2S albumin superfamily protein	52.5337	39.0397	131.155	436.051	715.988	66.5576	26.237	335.052	1354.04	1471.02
Phvul.004G004800	Protein kinase superfamily protein	2.97212	6.06738	23.922	33.7108	29.6555	4.23028	6.39986	20.5267	20.3339	17.7779
Phvul.004G011900	ADP-ribosylation factor A1F	516.239	1227.46	3289.41	6916.29	7416.34	595.089	1362.67	4981.6	7107.82	6205.6
Phvul.004G019600	Cellulose-synthase-like C4	5.68609	7.31039	40.7418	46.015	66.3497	7.03562	7.70747	61.0397	31.5231	32.8778
Phvul.004G020000	senescence-associated gene 101	10.1483	15.5133	90.938	103.014	108.677	13.1898	14.0122	162.429	89.2184	82.129
Phvul.004G023600	Leucine-rich repeat protein kinase family protein	0.880472	1.15046	21.9066	31.9907	36.1136	0.757294	1.87748	17.7405	14.9751	15.2655
Phvul.004G024800	AAA-ATPase 1	0.533211	1.48838	5.21756	7.78779	6.13653	2.06674	3.49322	19.3498	23.9573	24.1621
Phvul.004G024900	AAA-ATPase 1	1.06231	3.01683	19.2864	24.7998	18.7539	1.47	2.0129	16.7082	24.1506	20.5149
Phvul.004G025700	H(+)-ATPase 11	6.50043	11.4647	29.0909	46.0091	50.0728	5.96838	11.4137	47.6532	90.5743	82.0049
Phvul.004G025800	Not Available	5.25328	9.72053	45.4626	34.6854	26.4926	7.07961	8.11025	35.8717	34.2968	39.5821
Phvul.004G026100	SPFH/Band 7/PHB domain-containing membrane-associated protein family	60.7287	87.8873	227.134	289.555	237.35	74.6448	91.3697	227.154	326.95	302.058
Phvul.004G038800	Malectin/receptor-like protein kinase family protein	10.1903	24.945	65.5556	63.6284	54.1322	13.1883	25.5603	78.8436	65.1732	58.9676
Phvul.004G039200	Malectin/receptor-like protein kinase family protein	0.132143	0.20117	5.2227	4.1023	2.77199	0.203028	0.305432	4.92091	4.32063	3.7071
Phvul.004G039501	Malectin/receptor-like protein kinase family protein	1.38854	3.89537	12.9091	16.1371	12.7405	1.86917	2.5434	11.8627	8.58937	7.00492
Phvul.004G039600	Malectin/receptor-like protein kinase family protein	2.05999	4.54001	19.1387	20.2721	15.7208	2.46628	4.06566	20.083	16.1269	12.5474
Phvul.004G039700	Malectin/receptor-like protein kinase family protein	1.14197	1.68608	18.3072	15.0138	17.6673	1.44873	3.09114	22.5573	13.4714	11.9878
Phvul.004G039800	Malectin/receptor-like protein kinase family protein	0.0205711	0.0242459	1.41661	5.32109	6.31176	0.058971	0.0355292	1.49241	2.01425	1.48423
Phvul.004G039900	Malectin/receptor-like protein kinase family protein	0.199009	0.50469	5.38393	7.31166	5.76333	0.349466	0.762566	9.2403	5.20414	5.49783
Phvul.004G040200	HXXXD-type acyl-transferase family protein	0.906299	9.65971	65.9818	55.1558	91.3755	4.58848	9.98426	70.2753	136.867	171.168
Phvul.004G046400	disease resistance protein (TIR-NBS-LRR class); putative	0.758915	2.68316	14.1029	32.2944	29.3975	0.711657	1.43081	8.21085	8.54445	6.49144
Phvul.004G069900	Integrase-type DNA-binding superfamily protein	1.81529	9.18747	42.877	84.615	84.86	5.48416	16.4953	89.8962	194.875	185.104
Phvul.004G074700	PEBP (phosphatidylethanolamine-binding protein) family protein	0.142113	0.0383334	13.7363	22.1341	30.3818	0.550376	0.412171	6.51863	13.6915	14.9704
Phvul.004G075500	NAC domain containing protein 83	0.427414	0.3461	33.7055	76.552	83.8757	0.853349	0.333613	21.1951	17.7825	11.5523
Phvul.004G076400	calmodulin 5	200.922	310.556	1215.94	1467.81	1477.55	211.546	338.662	1629.73	1159.55	1019.62
Phvul.004G080700	Not Available	11.9585	30.3774	84.1258	166.239	170.533	15.8171	40.3108	205.505	350.632	318.591
Phvul.004G084688	leucine-rich repeat transmembrane protein kinase family protein	0.609344	0.978546	12.1264	15.4723	11.6631	0.958912	0.926338	19.4108	8.8507	6.88789
Phvul.004G087500	HSP20-like chaperones superfamily protein	0	0.176917	2.80166	5.6761	3.56484	0	0	1.56652	1.56981	2.86018
Phvul.004G088300	gigantea protein (GI)	0.908325	6.51279	53.734	72.3358	56.9789	0.214873	0.303199	19.3822	10.8684	8.66969
Phvul.004G092100	Integrase-type DNA-binding superfamily protein	0.0564488	0.0812074	9.68482	46.8134	69.7934	0.224904	0.0811155	6.39035	37.4711	16.9807
Phvul.004G094094	disease resistance family protein / LRR family protein	0.192452	0.600338	3.7644	5.19789	4.52902	0.0932002	0.291371	3.26828	3.44553	1.81444
Phvul.004G106900	Heavy metal transport/detoxification superfamily protein	3.56934	4.66206	123.301	215.5	169.702	4.35421	7.77943	213.43	167.941	191.732
Phvul.004G107001	Heavy metal transport/detoxification superfamily protein	6.72262	8.10187	159.729	164.669	130.222	8.57603	20.7337	280.42	114.927	108.041
Phvul.004G107100	Heavy metal transport/detoxification superfamily protein	1.23168	1.46872	119.417	219.107	168.751	3.04828	3.95219	139.885	100.212	93.444
Phvul.004G108800	Pectin lyase-like superfamily protein	3.0969	10.0074	35.6056	45.7659	52.1623	2.98314	10.4893	145.897	257.124	204.302
Phvul.004G109900	SCARECROW-like 8	13.8686	24.4635	51.0056	57.085	71.5951	20.1183	22.6734	66.4455	63.4755	67.726
Phvul.004G111900	Divalent ion symporter	0.0309517	0.274514	13.0146	49.9453	39.5837	0.231632	0.617873	25.4877	45.2785	40.3682
Phvul.004G113000	NAD(P)-binding Rossmann-fold superfamily protein	2.00968	3.26759	9.36267	18.2969	15.4816	1.24614	0.41561	7.74776	23.0408	17.4143
Phvul.004G114600	AMP-dependent synthetase and ligase family protein	9.12546	8.06967	85.8277	103.352	128.24	13.6275	16.0309	154.055	105.708	133.552
Phvul.004G119600	heat shock transcription factor B2A	44.1231	63.7227	130.204	170.646	202.697	61.9646	74.0714	154.537	180.365	191.246
Phvul.004G119700	PEBP (phosphatidylethanolamine-binding protein) family protein	0.587206	1.34876	77.3933	64.6421	62.8404	1.79377	10.7383	144.342	132.645	153.707
Phvul.004G120400	RHOMBOID-like 2	32.8519	48.7834	123.026	129.445	147.998	29.478	37.5835	145.783	87.7679	92.2474
Phvul.004G120700	2-oxoglutarate (2OG) and Fe(II)-dependent oxygenase superfamily protein	0.262916	0.70391	4.0552	10.1462	8.75063	0.454882	0.595959	15.1952	12.8933	10.8746
Phvul.004G122000	C-repeat-binding factor 4	1.73865	2.0942	110.403	131.978	144.166	6.03435	14.7783	149.844	148.652	173.239
Phvul.004G123700	carboxyesterase 20	3.4632	3.43973	26.5179	59.3979	53.4909	9.06488	4.72786	65.1096	67.8157	70.5468
Phvul.004G132200	catalytic LigB subunit of aromatic ring-opening dioxygenase family	2.64603	5.22827	16.886	18.1726	20.0437	5.17185	6.30088	23.0819	29.5495	30.0757
Phvul.004G138500	Kunitz family trypsin and protease inhibitor protein	2.99703	4.83742	131.125	312.916	614.726	4.64161	2.79315	150.351	143.49	110.28
Phvul.004G140700	disease resistance protein (TIR-NBS-LRR class); putative	0.360913	1.40973	6.29198	9.64562	7.51229	0.589046	0.560324	3.93628	3.67783	2.53201
Phvul.004G140800	disease resistance protein (TIR-NBS-LRR class); putative	0.819755	3.23312	11.1793	14.0683	10.4407	0.982366	1.35958	11.1874	6.38848	4.60152
Phvul.004G141200	ARF-GAP domain 15	0.228894	0.804014	16.9505	30.6887	33.0514	0.487657	1.37343	22.1142	16.3191	17.3577
Phvul.004G143600	beta-amylase 1	4.79183	7.38319	19.2321	113.363	126.551	7.87424	8.79566	41.9269	117.547	118.1
Phvul.004G148200	ferrochelatase 1	11.1509	17.2846	41.105	68.4688	68.1844	13.6037	17.9193	68.0402	63.4354	62.5607
Phvul.004G148400	Not Available	2.74318	5.18905	37.9124	65.9869	51.0787	7.94174	14.7574	64.3379	82.4841	65.2814
Phvul.004G155600	Protein kinase superfamily protein	1.08616	2.5952	9.912	10.1978	8.7437	1.8559	2.49896	13.2843	7.84776	6.85338
Phvul.004G156400	C2 domain-containing protein	0.976119	2.21544	11.3516	17.7426	14.3134	1.4911	2.71572	13.4629	13.3023	13.3797
Phvul.004G156900	Not Available	68.2677	111.477	263.171	409.953	364.168	80.8339	165.945	385.493	555.276	467.62
Phvul.004G157101	LOB domain-containing protein 41	1.55288	1.76235	70.0932	193.199	226.422	1.53758	2.68593	92.1635	59.6629	57.712
Phvul.004G159200	Eukaryotic aspartyl protease family protein	1.54843	2.60061	42.8944	54.7829	44.1577	1.75874	2.48712	35.5184	13.1403	11.6911
Phvul.004G161200	Protein of unknown function; DUF538	62.9962	94.5438	222.157	310.654	335.594	53.4605	76.3643	225.555	210.171	245.205
Phvul.004G162500	arabinogalactan protein 16	8.36279	25.16	125.509	74.4894	98.8012	6.84901	12.1419	66.3572	34.4514	30.9145
Phvul.004G172500	Regulator of Vps4 activity in the MVB pathway protein	3.13833	5.79574	14.6479	15.5408	15.1062	3.97498	4.78354	12.637	15.709	14.8231
Phvul.004G173700	gamma-glutamyl transpeptidase 4	2.00036	7.22966	20.5113	30.1872	29.7176	3.65412	10.4044	43.4284	97.2156	85.9116
Phvul.004G175900	Protein kinase family protein with leucine-rich repeat domain	0.780098	3.03382	20.0659	41.921	25.3943	1.02268	1.73121	29.0313	30.8715	28.6452
Phvul.005G002700	Galactose-binding protein	6.40574	7.5028	27.2296	33.1832	31.4595	9.25049	7.75947	32.8692	20.0015	20.4705
Phvul.005G008800	DERLIN-1	0.904886	1.84973	12.4453	38.5492	36.5381	0.448026	0.493218	7.23909	24.0105	16.3597
Phvul.005G011100	aminophospholipid ATPase 1	0.0342471	0.0822961	1.4931	3.76412	2.37191	0.0586235	0.0662284	2.99881	2.78875	2.53084
Phvul.005G019300	Not Available	78.4096	106.229	431.734	949.33	1467.74	128.044	133.811	627.789	349.652	464.01
Phvul.005G024800	VQ motif-containing protein	0.503312	1.69781	9.26284	9.67719	7.45375	1.05846	0.614539	5.62643	7.33886	6.0487
Phvul.005G026000	calmodulin-like 41	0.798413	0.973839	5.98092	4.43059	6.61032	1.39986	1.6558	9.79466	5.97728	6.54759
Phvul.005G026100	calmodulin like 37	1.15992	0.428196	7.37316	6.06343	7.38337	0.514297	1.86954	9.19413	10.3107	7.35825
Phvul.005G030800	NADPH:quinone oxidoreductase	2.99586	18.2495	66.3171	85.0879	65.3125	1.67108	12.0817	143.673	135.649	115.13
Phvul.005G036000	Protein of unknown function (DUF793)	0.898303	0.764201	14.8529	24.4236	25.9219	1.06394	1.10776	12.9667	11.2996	9.96425
Phvul.005G036900	basic helix-loop-helix (bHLH) DNA-binding superfamily protein	2.68051	9.71456	156.492	422.229	414.018	5.15633	21.8089	192.421	135.127	84.9483
Phvul.005G038400	Not Available	0.679179	1.02514	5.58914	17.2697	13.7079	2.54758	3.73492	11.5735	14.28	16.3846
Phvul.005G038700	Thioredoxin superfamily protein	0.558801	6.05895	52.9639	54.092	36.6546	1.48493	9.6764	91.183	161.393	137.908
Phvul.005G040750	BTB/POZ domain with WD40/YVTN repeat-like protein	1.84947	2.81701	18.8515	41.9683	32.5241	2.61593	2.83428	22.8125	33.4077	33.7354
Phvul.005G040800	glucan synthase-like 3	3.76974	8.96251	55.4398	111.292	103.151	5.90609	9.12645	71.5507	132.396	120.339
Phvul.005G040900	glucan synthase-like 3	1.23533	5.97739	22.2063	32.9292	28.5409	2.02445	6.51417	24.4317	37.5958	31.2034
Phvul.005G044500	CTP synthase family protein	11.445	12.7253	77.056	179.073	173.352	16.7282	10.6552	96.6076	79.0517	48.9233
Phvul.005G045600	evolutionarily conserved C-terminal region 8	7.1146	16.0987	40.1238	62.6794	52.3232	7.20961	17.5708	47.0013	54.0036	41.4754
Phvul.005G049700	LOB domain-containing protein 4	4.39833	9.85955	62.3826	54.8102	37.8479	4.27721	8.46833	33.2787	38.7341	40.4728
Phvul.005G050600	Tetratricopeptide repeat (TPR)-like superfamily protein	3.45515	9.5262	28.9507	40.3892	35.6651	4.29383	11.5357	32.7864	45.4928	44.8911
Phvul.005G051400	VQ motif-containing protein	0.816888	0.184959	5.83123	14.6219	9.32017	0.554235	1.42219	6.12204	11.2893	10.0085
Phvul.005G051600	nine-cis-epoxycarotenoid dioxygenase 9	7.09745	9.01186	92.892	96.4107	111.632	13.7637	17.9944	79.9572	88.3095	91.5496
Phvul.005G053100	glutathione S-transferase TAU 22	0.150445	0.144184	10.5518	34.0204	22.304	0.0995034	0.190922	19.8939	7.5626	3.23487
Phvul.005G053200	glutathione S-transferase TAU 19	1.52083	4.31554	28.3861	24.008	21.4892	1.79765	4.46991	37.6492	18.2289	17.0558
Phvul.005G053300	glutathione S-transferase TAU 19	2.49153	5.27816	11.7002	35.24	34.8302	2.65255	3.03945	22.6006	63.9302	59.449
Phvul.005G055000	Protein kinase superfamily protein	3.62278	3.49542	16.9115	23.864	20.3618	4.54804	4.19838	19.2975	13.8966	10.5706
Phvul.005G057200	Not Available	1.59108	3.2853	55.9393	66.9087	81.21	2.41519	8.02844	56.7194	42.5333	50.9802
Phvul.005G057400	Not Available	9.18398	25.4919	213.455	249.386	295.407	9.8417	36.2166	233.524	176.306	172.407
Phvul.005G057500	Not Available	12.5217	14.1615	112.135	359.383	501.547	13.8787	10.2595	161.976	469.613	593.025
Phvul.005G061160	Curculin-like (mannose-binding) lectin family protein	1.28127	5.65775	36.0122	94.4032	180.005	8.82908	10.6901	75.9332	162.341	219.855
Phvul.005G061200	Arabidopsis thaliana gibberellin 2-oxidase 1	18.4976	2.43619	48.4018	76.8706	57.3644	23.0918	11.7905	155.424	364.08	360.506
Phvul.005G065700	D-mannose binding lectin protein with Apple-like carbohydrate-binding domain	1.58961	8.10109	50.5828	133.799	236.846	10.3909	15.0951	103.328	214.433	272.661
Phvul.005G074400	D-aminoacid aminotransferase-like PLP-dependent enzymes superfamily protein	38.4305	45.3954	127.69	260.482	258.408	62.9766	141.669	424.229	688.685	677.457
Phvul.005G084500	NAC (No Apical Meristem) domain transcriptional regulator superfamily protein	1.37971	2.68169	49.0436	264.529	379.562	14.0269	10.6861	81.1126	90.1855	66.3638
Phvul.005G084600	NAC domain containing protein 2	3.48935	18.72	76.1864	186.552	180.549	5.67107	29.0831	86.4379	264.29	281.623
Phvul.005G089900	scarecrow-like 5	2.52131	2.5617	32.2762	61.9133	78.6045	4.84101	8.84082	44.8953	63.5602	54.2863
Phvul.005G090600	HSP20-like chaperones superfamily protein	2.34602	6.98756	15.7714	22.8688	18.6882	3.64213	8.32461	23.1259	36.8789	28.623
Phvul.005G093800	WRKY DNA-binding protein 69	5.05287	12.9054	40.3255	64.0924	73.1543	5.99634	10.6175	44.217	53.5074	52.9946
Phvul.005G100600	Not Available	17.2569	28.68	137.433	137.297	144.301	14.8063	30.2788	163.489	151.318	151.603
Phvul.005G103400	Protein kinase superfamily protein	1.21522	2.34936	10.1931	16.6122	13.5954	1.15062	1.77504	12.0204	10.1515	8.45408
Phvul.005G105200	Integrase-type DNA-binding superfamily protein	1.10157	1.79423	8.46325	14.3951	13.3675	0.742095	0.917835	10.1962	9.06815	6.76133
Phvul.005G109300	Major facilitator superfamily protein	0.948815	1.13833	3.38933	6.05417	3.94823	1.009	1.02649	3.29299	8.76246	7.01741
Phvul.005G110300	S-locus lectin protein kinase family protein	0.0549069	0.283748	2.94632	3.84267	4.6983	0.267302	0.429967	5.94522	6.80789	7.03036
Phvul.005G110950	pinoid-binding protein 1	1.75761	0.615735	10.6326	11.1973	14.4105	1.04107	1.05773	11.9695	5.2315	4.4529
Phvul.005G112500	basic helix-loop-helix (bHLH) DNA-binding superfamily protein	0.494903	1.37528	12.7383	22.1226	20.7263	0.5133	0.604798	10.4146	15.7844	14.4611
Phvul.005G114800	glutamate receptor 3.4	4.97008	8.35034	23.3747	40.0983	44.1483	6.0974	5.48132	30.0506	21.5417	19.0894
Phvul.005G115800	B-cell receptor-associated 31-like	16.8008	33.3198	171.076	266.544	276.554	18.466	33.652	317.053	151.844	101.261
Phvul.005G116000	WRKY family transcription factor	0.662774	0.68476	2.64348	6.31	5.68048	0.614148	0.561645	3.33907	4.44549	2.90165
Phvul.005G116200	cellulose synthase-like B4	0.329246	1.87438	31.4169	35.8665	23.4227	1.8093	2.6464	46.8819	70.4508	56.3637
Phvul.005G119300	BEL1-like homeodomain 1	2.88558	9.37276	33.1436	51.9748	47.8293	4.22168	11.7734	70.255	91.5173	79.9169
Phvul.005G123600	Glycosyl hydrolase superfamily protein	3.00732	7.29341	26.6799	44.4335	53.6089	2.09039	6.87164	41.9049	19.4758	16.5288
Phvul.005G126200	cytochrome-c oxidases:electron carriers	2.17959	2.21835	8.28632	25.336	34.0158	2.17273	2.44857	23.1027	28.1875	26.2162
Phvul.005G129500	Serine carboxypeptidase S28 family protein	0.617399	0.610676	3.03177	7.66655	4.90656	1.37842	0.664395	8.2369	9.7101	6.14979
Phvul.005G131000	serine carboxypeptidase-like 48	12.0434	14.1201	79.5809	174.003	164.015	17.4454	19.8589	108.393	386.061	436.834
Phvul.005G131900	phosphatidate cytidylyltransferase family protein	3.65311	7.0454	31.4543	43.4947	39.0712	4.00068	6.49165	29.1823	19.5704	15.2513
Phvul.005G135000	terpene synthase-like sequence-1;8-cineole	0.394963	3.71705	21.7014	61.2835	57.6839	1.08761	5.47822	24.3642	242.79	205.535
Phvul.005G135911	Galactose oxidase/kelch repeat superfamily protein	38.5578	66.2098	187.119	444.64	542.746	44.2666	66.1912	210.985	355.938	318.416
Phvul.005G155800	homolog of carrot EP3-3 chitinase	0.519154	0.789909	8.27251	17.1158	17.2442	1.54482	0.830248	4.88449	13.2999	6.90453
Phvul.005G156100	nuclear factor Y; subunit A3	0	0.134604	2.79506	9.71196	7.6746	0.0457403	0.351716	3.36692	7.57708	5.57667
Phvul.005G161700	peptidase M20/M25/M40 family protein	26.0405	26.5146	65.2422	103.706	133.116	25.2129	22.8432	67.0802	75.9293	65.9839
Phvul.005G164900	actin binding protein family	1.21987	2.41639	9.89978	16.3511	14.8348	1.42906	2.78627	12.5706	23.1752	21.1417
Phvul.005G171900	Coatomer; beta\' subunit	0.214897	1.50818	12.7901	42.3232	26.8804	0.658322	1.40142	16.318	21.5721	21.6823
Phvul.005G173700	pleiotropic drug resistance 12	0.257573	1.54739	16.0202	31.2742	26.8755	1.30299	2.76556	45.4484	19.3442	14.7437
Phvul.005G173750	pleiotropic drug resistance 12	0.257573	1.54263	16.0709	31.2532	26.9791	1.30363	2.77116	45.4591	19.3218	14.7607
Phvul.005G181800	WRKY DNA-binding protein 40	1.67996	2.81836	133.603	248.447	275.287	3.7541	4.96157	148.446	82.0404	71.3347
Phvul.005G182000	NRAMP metal ion transporter 6	2.83763	3.89888	14.1472	19.8319	16.1867	3.06429	3.70017	17.2764	20.1209	15.5548
Phvul.006G000300	ERD (early-responsive to dehydration stress) family protein	4.76219	6.94982	48.7754	58.1287	64.6235	3.41317	4.64262	50.6076	20.0354	13.9777
Phvul.006G001100	DCD (Development and Cell Death) domain protein	27.0024	78.9667	348.264	361.418	361.061	30.4341	78.818	568.337	441.469	467.821
Phvul.006G001200	Not Available	5.60003	9.9028	55.4532	175.698	203.685	10.7122	16.818	59.5908	217.017	265.129
Phvul.006G001900	jasmonate-zim-domain protein 8	0	0.0606386	35.9829	55.518	77.3286	0.235274	0.0676794	19.2241	12.82	12.4616
Phvul.006G002700	VQ motif-containing protein	0.808508	0.969273	6.51537	10.7393	8.24839	1.83944	2.14604	6.68245	9.43123	8.92947
Phvul.006G003300	zinc transporter 5 precursor	1.42041	3.24542	18.5948	25.1098	21.1979	1.09183	1.45222	36.1932	27.3316	17.3872
Phvul.006G003400	disease resistance family protein / LRR family protein	0.237376	0.2944	1.96151	4.49288	5.93728	0.355423	0.24007	5.69211	9.75758	10.6114
Phvul.006G011220	Basic helix-loop-helix (bHLH) DNA-binding family protein	0.0605885	0.0167531	3.89612	5.23434	7.76621	0.0582981	0	1.98693	2.1453	2.60962
Phvul.006G014100	non-specific phospholipase C2	2.76056	6.86157	32.8871	56.0344	56.4197	4.30677	3.89357	48.2823	63.7775	70.6445
Phvul.006G017400	UDP-glucosyl transferase 85A2	0.905494	6.19473	24.0224	30.8106	50.0706	4.15672	10.1665	41.8004	182.54	186.287
Phvul.006G019600	RING-H2 finger C1A	1.34233	2.36452	7.92863	11.9633	10.5643	2.14456	4.86144	12.1012	17.4831	17.8261
Phvul.006G020700	protein kinase 2A	0.395879	0.273726	2.73791	7.14512	4.29576	0.846851	0.775187	3.74828	5.44684	5.34166
Phvul.006G022600	glutathione S-transferase PHI 9	9.44847	30.4243	78.4786	86.0113	94.1065	14.4642	48.3984	194.916	237.972	221.782
Phvul.006G022800	Eukaryotic aspartyl protease family protein	0.753459	0.915816	5.7207	7.07621	6.95807	1.3501	1.0838	7.62862	12.357	11.9191
Phvul.006G023500	glutathione S-transferase PHI 9	3.62312	8.62114	21.0404	23.7105	24.8148	5.09457	12.1193	48.7988	64.9018	57.1666
Phvul.006G028100	cytochrome P450; family 71; subfamily B; polypeptide 34	3.94441	2.45723	63.5095	78.698	71.282	5.00798	4.18886	99.5894	166.926	165.907
Phvul.006G039800	cytochrome P450; family 83; subfamily B; polypeptide 1	5.88646	48.4269	340.076	399.144	389.397	5.83198	13.9585	488.251	959.327	1027.29
Phvul.006G043900	Translation initiation factor SUI1 family protein	15.8568	39.177	100.809	102.205	111.87	11.2297	29.9845	82.6234	75.71	63.6407
Phvul.006G045800	GDSL-like Lipase/Acylhydrolase superfamily protein	5.5758	19.3057	39.8218	99.8392	78.1368	4.07474	5.78268	45.2938	65.0389	49.0166
Phvul.006G048700	lipid-binding serum glycoprotein family protein	1.9571	2.97807	13.4462	18.2428	15.605	1.22434	4.83886	14.567	37.9239	36.6621
Phvul.006G053800	multidrug resistance-associated protein 3	6.16062	10.9329	36.2413	35.9514	27.1401	7.20251	8.95212	58.0029	36.3377	27.8158
Phvul.006G055800	zinc transporter 11 precursor	10.7374	29.0263	70.6366	85.7872	84.9877	17.8925	24.7444	84.7422	87.5689	77.1181
Phvul.006G064100	alpha-glucan phosphorylase 2	7.55571	16.6646	59.6084	39.5764	36.5992	11.4674	11.3661	111.091	41.38	39.9046
Phvul.006G066500	calmodulin-binding receptor-like cytoplasmic kinase 1	0.403196	0.788107	6.36877	18.3501	15.2013	0.525752	0.32887	9.73083	6.63955	5.43636
Phvul.006G066611	calmodulin-binding receptor-like cytoplasmic kinase 1	0.278916	0.748385	5.47931	16.3499	13.5186	0.46457	0.241727	8.51967	5.86435	4.56373
Phvul.006G078400	Bifunctional inhibitor/lipid-transfer protein/seed storage 2S albumin superfamily protein	1.83534	4.2837	117.177	573.634	531.246	5.5746	2.84193	50.7561	366.79	354.716
Phvul.006G079500	AMP-dependent synthetase and ligase family protein	0.983967	0.266889	24.1234	32.4241	53.1715	1.44572	0.808924	61.9074	20.4017	19.3852
Phvul.006G080900	RNA-binding KH domain-containing protein	2.84189	11.4626	25.871	39.5508	28.191	3.59383	6.05709	22.6914	23.2236	18.5365
Phvul.006G088600	alpha/beta-Hydrolases superfamily protein	138.793	260.227	983.492	908.312	998.901	205.805	330.089	1570.57	1513.02	1471.02
Phvul.006G088700	alpha/beta-Hydrolases superfamily protein	6.06902	13.2838	28.5094	32.3731	36.9139	1.40043	0.589712	18.3261	22.8848	18.5714
Phvul.006G090200	respiratory burst oxidase homolog B	1.17318	1.44111	42.6108	61.2267	55.4994	2.17697	2.19435	53.4701	36.2456	34.0123
Phvul.006G094400	Not Available	0.738704	0.108415	4.17975	13.2736	16.9031	1.1203	0.438194	3.8045	32.2456	37.2614
Phvul.006G095100	Protein of unknown function (DUF3049)	1.01849	4.37223	15.1042	16.727	19.178	2.17427	4.0323	15.4104	18.5737	22.1876
Phvul.006G103800	Not Available	0.184296	0.365287	6.65836	4.87263	2.38338	0.114844	0	1.50327	1.59372	2.14124
Phvul.006G107900	senescence-associated gene 21	34.6483	51.7558	1045.64	2083.49	2436.36	111.993	232.147	1017.95	1090.88	1083
Phvul.006G111400	UDP-Glycosyltransferase superfamily protein	23.0718	37.4373	78.5593	130.794	149.767	32.6863	37.145	127.332	255.851	279.445
Phvul.006G111700	WRKY DNA-binding protein 30	1.34924	1.41486	9.79007	7.96574	5.26217	3.13756	2.51609	15.9755	16.3602	14.0412
Phvul.006G112200	cyclic nucleotide gated channel 1	1.16319	10.1613	103.908	100.574	67.2832	0.618441	3.96509	81.7229	43.9754	37.5372
Phvul.006G116100	SAUR-like auxin-responsive protein family	2.92311	16.8673	69.2197	113.395	92.9312	10.5812	20.0405	89.7684	89.065	70.5453
Phvul.006G122200	Ras-related small GTP-binding family protein	1.42887	0.667486	6.42737	9.64577	7.4542	0.732056	1.25921	8.78591	6.58109	5.9178
Phvul.006G133900	SNARE associated Golgi protein family	4.21642	4.27444	16.6452	23.9317	22.9088	4.25958	3.70536	16.1791	10.288	11.2092
Phvul.006G136900	DNAse I-like superfamily protein	1.74423	3.16328	7.5893	7.92395	8.4905	1.09957	1.35544	5.21353	4.1442	4.23777
Phvul.006G138300	Calcium-dependent lipid-binding (CaLB domain) family protein	17.3735	23.8869	103.156	123.301	124.038	15.8559	23.0084	130.619	68.6563	71.3215
Phvul.006G138700	Bifunctional inhibitor/lipid-transfer protein/seed storage 2S albumin superfamily protein	11.2283	77.8099	556.817	777.148	477.361	6.03727	203.877	1055.32	954.237	933.075
Phvul.006G141100	Ribosome associated membrane protein RAMP4	5.60555	5.42693	71.9408	87.6896	84.6826	7.75164	8.40684	95.0943	113.405	148.876
Phvul.006G141700	SCARECROW-like 13	6.97434	8.95437	32.9313	27.4905	34.9864	11.1838	12.6724	38.1342	39.3793	41.2621
Phvul.006G142300	Auxin-responsive family protein	13.1271	16.2047	117.104	202.087	266.239	17.6772	15.4428	155.522	136.627	109.36
Phvul.006G144700	Protein of unknown function (DUF3537)	2.68649	4.51574	14.2672	34.7353	34.3914	2.39844	4.66434	21.8973	29.2348	28.1321
Phvul.006G144800	Alternative oxidase family protein	3.58486	5.32661	14.2158	18.4629	18.6712	2.82957	5.62321	13.5968	18.0713	17.3499
Phvul.006G146200	malonyl-CoA decarboxylase family protein	5.61754	15.9414	39.8689	50.523	42.8829	5.45284	8.87311	43.1453	29.1151	22.0027
Phvul.006G146300	chaperonin-like RbcX protein	0.168381	0.914968	9.60519	16.0273	12.9826	0.160057	0.146155	5.48823	2.0354	2.27209
Phvul.006G146700	Core-2/I-branching beta-1;6-N-acetylglucosaminyltransferase family protein	5.48373	8.29696	27.8175	30.0807	30.4632	3.84345	5.67523	39.308	22.5969	19.9413
Phvul.006G147800	WRKY family transcription factor	1.65636	4.024	15.1658	31.608	22.5948	2.46326	2.36186	15.7491	21.4629	16.6222
Phvul.006G147900	aspartic proteinase A1	10.0895	12.243	63.2698	118.348	92.6359	17.9076	14.8027	51.8734	160.764	161.753
Phvul.006G151400	beta-glucosidase 47	0.651956	3.14818	12.5028	33.0432	34.2347	0.404771	1.08777	10.9351	16.4452	12.3611
Phvul.006G152600	Aluminium induced protein with YGL and LRDR motifs	315.895	1010.35	2456.51	2963.12	2306.3	392.445	2042.14	5003.93	8737.52	8579.48
Phvul.006G152901	ankyrin repeat family protein	0.454779	0.0336985	3.26346	7.62388	4.18166	0.632524	0.418081	3.15884	4.50231	3.98229
Phvul.006G154200	isopentenyltransferase 5	1.14977	3.29518	15.6966	17.7738	19.7752	0.923037	1.5471	13.7906	20.108	19.562
Phvul.006G158800	DUF679 domain membrane protein 2	1.98569	0.962634	31.6878	192.351	285.438	3.97164	2.32309	44.4055	275.082	403.838
Phvul.006G164000	RNA-binding protein	56.2182	176.811	401.975	562.32	494.663	74.465	213.344	594.883	742.478	711.211
Phvul.006G165800	jasmonate-zim-domain protein 8	0.260492	0.376842	138.189	260.342	342.412	0.523899	0.41046	94.5656	30.6661	36.9075
Phvul.006G168136	Not Available	0.0610677	0.295882	19.0428	49.1076	45.3462	0.11404	0.137685	21.9003	15.6295	16.696
Phvul.006G168600	Protein of unknown function; DUF584	2.916	0.399977	11.1586	41.1811	56.9127	2.14333	0.824726	19.8404	93.2468	120.927
Phvul.006G169700	Integrin-linked protein kinase family	7.93179	12.7414	103.036	148.551	151.986	6.98808	11.365	106.251	51.8013	38.3052
Phvul.006G171700	heat shock transcription factor A4A	3.58701	5.72721	22.2768	27.3748	23.2128	5.76768	8.65662	27.1066	31.8552	27.4179
Phvul.006G179800	ethylene responsive element binding factor 2	3.49896	5.17028	14.8405	29.9159	38.2378	4.91789	7.32354	21.6387	23.6071	28.4983
Phvul.006G181300	Thioredoxin superfamily protein	2.37989	3.45354	35.9745	29.5327	39.3267	4.98018	4.66477	41.7061	26.4697	27.5481
Phvul.006G181500	NAC domain containing protein 73	0.420881	1.53081	7.18277	19.3796	22.2908	0.711817	1.11013	9.09092	11.2586	11.3521
Phvul.006G181900	Protein of unknown function (DUF679)	1.46871	1.26722	8.16852	22.8676	26.8894	3.48653	3.02216	8.47029	46.6325	49.3543
Phvul.006G186300	Rubber elongation factor protein (REF)	54.0692	88.0733	468.209	688.318	779.972	62.9202	87.9787	538.964	485.458	590.187
Phvul.006G186600	Aluminium induced protein with YGL and LRDR motifs	8.31469	21.9827	103.903	263.042	325.345	30.899	66.0269	159.043	561.598	668.383
Phvul.006G188900	NAC domain containing protein 25	0.0236211	0.250852	6.90031	11.6077	11.8937	0.244846	0.71317	3.96512	21.1792	17.4733
Phvul.006G189000	3-hydroxyacyl-CoA dehydratase 1	3.4888	5.65272	60.6955	78.7775	107.459	8.71014	16.4092	89.4463	126.651	152.871
Phvul.006G190700	bifunctional nuclease i	1.60807	1.19514	10.3476	38.4942	28.1978	2.82362	2.53807	7.73261	76.7932	83.4205
Phvul.006G191200	Protein of unknown function (DUF761)	0.267269	0.94719	5.29017	17.3051	15.8671	1.56509	3.81273	11.3588	13.5003	10.7965
Phvul.006G192600	PapD-like superfamily protein	11.2162	24.4916	67.8687	98.1543	93.9788	10.5526	28.0921	72.792	111.933	103.204
Phvul.006G194500	S-locus lectin protein kinase family protein	0.403283	0.224927	7.61988	12.5525	16.5446	0.481652	0.111001	7.52844	3.14696	2.48603
Phvul.006G196900	basic pathogenesis-related protein 1	3.71214	33.4926	111.847	93.2145	96.2806	22.7063	48.3565	351.437	227.669	258.498
Phvul.006G201200	Class I glutamine amidotransferase-like superfamily protein	40.6585	59.013	185.357	306.828	378.253	63.0481	123.067	403.498	576.596	554.68
Phvul.006G205400	Aldolase-type TIM barrel family protein	13.8417	13.4524	34.569	74.8858	69.5164	22.3849	11.9896	60.9158	179.721	171.354
Phvul.006G206300	Protein phosphatase 2C family protein	6.15167	10.6199	23.9995	43.5947	38.4647	4.674	8.82089	26.6828	36.1834	30.0003
Phvul.006G210400	Not Available	357.693	1306.67	3160.29	4373.27	4253.31	395.377	2019.92	7426.17	8148.95	8146.55
Phvul.006G210900	Not Available	1.72418	1.95418	56.8781	62.9505	73.9323	3.82552	5.64873	117.047	52.5847	35.8311
Phvul.006G211201	Not Available	8.00353	13.736	66.911	125.514	110.251	8.44412	16.2847	86.7756	124.38	98.2462
Phvul.006G211400	Not Available	0	0.0640096	6.67721	14.1604	18.0938	0.0709649	0.0930872	9.84173	3.8668	4.10801
Phvul.007G007000	hapless 8	0.743451	1.22317	10.5079	9.98348	8.39492	0.922167	1.06259	12.8458	6.63405	5.32346
Phvul.007G008600	chalcone-flavanone isomerase family protein	1.55598	2.54642	23.7213	38.5867	36.1211	4.867	2.41015	51.9775	39.9415	29.9689
Phvul.007G010900	F-box family protein	0.230708	0.67577	5.63112	9.31414	6.48132	1.407	1.85351	12.4837	13.7043	15.1103
Phvul.007G013200	glutathione S-transferase tau 4	3.70232	7.29906	110.028	94.8659	85.2482	6.56541	11.3428	200.118	182.065	183.34
Phvul.007G014300	alpha/beta-Hydrolases superfamily protein	1.6143	1.57032	4.65106	11.5035	12.211	1.80494	1.91285	8.17277	8.55698	8.02534
Phvul.007G020600	UDP-glucosyl transferase 73B5	2.6717	9.98238	34.1722	52.6729	62.8902	4.66082	21.2987	65.0542	121.514	146.824
Phvul.007G020700	UDP-glucosyl transferase 73B5	8.35425	29.8028	92.5873	145.541	145.004	14.1043	56.6394	197.216	323.14	348.08
Phvul.007G023600	Duplicated homeodomain-like superfamily protein	1.54036	1.38181	14.1461	38.3087	47.2389	4.48565	3.40095	26.4778	17.5252	13.1383
Phvul.007G026500	Glycolipid transfer protein (GLTP) family protein	5.83625	7.55634	44.9027	55.5945	59.9713	6.04223	9.16585	67.9968	46.3505	47.3243
Phvul.007G026700	Not Available	13.6435	18.1823	176.078	313.317	457.572	23.086	15.5183	133.562	165.488	170.922
Phvul.007G027400	Not Available	8.54928	8.61069	25.883	115.91	138.688	10.3809	19.635	47.4306	156.765	107.043
Phvul.007G027500	Not Available	28.9369	56.5813	132.77	247.82	269.889	27.1304	56.7045	160.047	146.919	138.558
Phvul.007G028000	alpha/beta-Hydrolases superfamily protein	6.34045	9.71262	25.2159	35.1937	36.9925	4.51165	7.15306	28.2004	22.8371	17.939
Phvul.007G031100	Protein kinase superfamily protein	0.596397	0.679203	8.24936	12.3015	8.68023	1.25403	1.5513	13.05	9.81642	8.59256
Phvul.007G033500	RING-H2 finger A2A	35.8549	74.7596	217.551	305.372	312.73	56.2525	110.65	230.974	287.886	325.468
Phvul.007G035500	Not Available	2.31958	2.45165	51.225	59.5958	76.4305	3.96699	3.92987	93.4677	70.2259	72.71
Phvul.007G036900	Not Available	0.223265	0.0954048	7.18017	24.304	18.1526	0.29055	0.258587	6.56259	39.0432	42.3249
Phvul.007G038500	Cyclase family protein	51.9609	94.2102	216.499	273.053	244.489	66.8857	66.1437	329.498	321.048	282.916
Phvul.007G042800	Protein phosphatase 2C family protein	10.4248	16.7701	60.6156	67.472	67.3524	12.0371	12.6374	71.1927	50.8855	41.1441
Phvul.007G043000	Not Available	3.01349	7.17949	54.292	183.187	202.863	4.70644	3.87146	81.4799	177.971	117.834
Phvul.007G044500	zinc-finger protein 2	6.04546	20.2402	83.2502	120.349	164.45	16.7983	45.567	147.736	153.861	145.164
Phvul.007G046300	Not Available	128.677	153.532	344.012	582.106	633.17	115.9	167.287	388.451	410.955	513.511
Phvul.007G048500	cysteine-rich RLK (RECEPTOR-like protein kinase) 29	1.04563	1.3197	8.15347	31.5976	25.8413	0.499954	0.286142	9.09587	20.7628	18.2836
Phvul.007G048600	cysteine-rich RLK (RECEPTOR-like protein kinase) 29	0.218741	0.369836	5.46355	27.7141	26.877	0.437709	0.182972	6.30996	25.0901	24.7833
Phvul.007G048700	cysteine-rich RLK (RECEPTOR-like protein kinase) 29	0.980526	0.817855	15.3878	25.4726	20.3089	0.927287	0.611309	17.9881	7.94581	7.47821
Phvul.007G048800	cysteine-rich RLK (RECEPTOR-like protein kinase) 29	0.355657	0.559766	6.67235	10.1199	6.99333	0.206857	0.211843	6.19327	3.51836	3.02182
Phvul.007G050800	cysteine-rich RLK (RECEPTOR-like protein kinase) 25	6.43114	7.11447	26.2196	28.2803	26.6911	8.1206	12.2629	49.8096	30.4965	29.1686
Phvul.007G050900	cysteine-rich RLK (RECEPTOR-like protein kinase) 25	1.33111	4.40691	21.1422	17.7164	15.7344	1.27451	4.45432	28.6213	14.4239	12.45
Phvul.007G052900	thiazole biosynthetic enzyme; chloroplast (ARA6) (THI1) (THI4)	14.7548	151.274	399.157	481.036	703.237	12.0248	26.7514	478.704	336.152	323.198
Phvul.007G057600	O-acetylserine (thiol) lyase (OAS-TL) isoform A1	0.430733	0.867218	17.4465	128.844	158.384	3.58155	2.33996	61.2058	578.315	548.768
Phvul.007G058500	Bifunctional inhibitor/lipid-transfer protein/seed storage 2S albumin superfamily protein	1.3348	1.3132	14.8203	42.4291	61.5679	1.6413	0.987797	39.7762	17.6802	13.5853
Phvul.007G063800	cytochrome P450; family 704; subfamily A; polypeptide 2	2.45202	6.20413	18.5503	17.3288	16.6975	2.31959	5.19046	17.9728	24.163	23.2123
Phvul.007G065900	TCP family transcription factor	1.44682	2.1295	24.2845	39.1765	49.7151	3.6716	1.74653	28.0802	21.2635	17.8099
Phvul.007G066300	peptidoglycan-binding LysM domain-containing protein	0.475356	0.630877	5.68317	11.7106	10.0051	1.26505	2.2529	12.3613	34.2552	31.6886
Phvul.007G066500	Integrase-type DNA-binding superfamily protein	0.202414	0.279047	20.2044	33.3254	44.9643	0.967669	0.720634	9.50342	5.55085	4.32626
Phvul.007G066520	Integrase-type DNA-binding superfamily protein	1.03181	0.537063	43.8403	90.98	119.966	2.48985	0.54468	76.6142	22.1255	13.8225
Phvul.007G066700	phloem protein 2-A13	0.397212	1.19013	6.8416	9.7648	11.7326	0.391859	1.34817	5.50083	6.71352	4.98193
Phvul.007G071700	Pectinacetylesterase family protein	1.2163	1.52351	4.36075	12.3395	14.345	1.38792	0.949249	5.40325	35.7668	40.8891
Phvul.007G074200	beta-carotene 3-hydroxylase	8.51433	8.40907	52.9541	122.428	109.734	8.29317	12.062	68.9927	171.503	160.612
Phvul.007G074800	Heavy metal transport/detoxification superfamily protein	2.62115	5.34493	47.2361	40.3668	24.1515	3.57196	6.74961	101.511	51.4103	57.3806
Phvul.007G074900	Heavy metal transport/detoxification superfamily protein	12.5802	26.2178	220.909	209.224	141.459	12.4278	28.8036	294.442	166.186	128.699
Phvul.007G075000	Heavy metal transport/detoxification superfamily protein	2.21715	6.29688	55.9186	51.3915	32.8157	8.24693	14.6593	62.2665	71.4523	62.0871
Phvul.007G076300	P-loop containing nucleoside triphosphate hydrolases superfamily protein	2.28176	4.33649	24.3175	36.0133	32.1717	1.91666	2.14747	20.1413	12.7491	8.52356
Phvul.007G079900	tubby like protein 10	7.46768	10.9869	29.8268	52.5453	52.2066	9.20439	12.6373	33.0503	43.3203	33.6688
Phvul.007G082000	Integrase-type DNA-binding superfamily protein	4.43448	6.42944	34.2029	80.1088	101.321	15.1053	30.2601	82.7724	162.798	147.04
Phvul.007G083800	Protein kinase superfamily protein	1.5899	4.27612	63.4447	90.3986	96.3068	2.44923	3.8693	66.7819	42.1984	31.243
Phvul.007G093600	Seven transmembrane MLO family protein	0.56056	2.37	9.49837	22.8236	18.3679	0.741299	1.2711	6.63611	7.1885	6.88997
Phvul.007G096000	Calcium-dependent lipid-binding (CaLB domain) family protein	1.05578	1.81536	5.10721	15.1374	13.8798	0.628205	1.02595	4.05447	7.52634	7.11912
Phvul.007G105100	Cysteine proteinases superfamily protein	3.16934	4.23443	20.6969	65.658	78.7382	4.9485	5.21747	51.7697	112.838	122.376
Phvul.007G105500	Transmembrane amino acid transporter family protein	0.461565	0.991869	7.39493	13.2748	14.5151	0.878547	2.06214	12.0874	14.892	15.0306
Phvul.007G113100	F-box and associated interaction domains-containing protein	0.698371	0.961563	7.69369	7.66211	4.86926	1.1992	0.811673	19.7817	4.39061	3.94766
Phvul.007G116000	phloem protein 2-B10	55.0404	86.6089	295.605	319.127	311.099	48.5134	59.7904	481.736	244.169	210.855
Phvul.007G116075	3-ketoacyl-CoA synthase 11	4.3788	7.05179	24.919	31.3861	35.0436	5.45791	3.35268	18.5995	24.5627	13.3061
Phvul.007G126000	P-loop containing nucleoside triphosphate hydrolases superfamily protein	1.8008	5.37724	37.9247	41.116	33.5188	2.11755	5.27639	36.5616	30.514	27.9744
Phvul.007G135900	Integrase-type DNA-binding superfamily protein	1.67813	5.68947	50.1319	106.09	95.2668	4.99377	8.95475	50.6391	58.9203	46.0401
Phvul.007G138800	Nuclear transport factor 2 (NTF2) family protein	4.23221	10.0097	21.314	30.1205	31.1681	7.0157	17.7782	64.868	74.1619	73.4158
Phvul.007G140166	RAB GTPase homolog C2A	1.3927	1.87514	7.86438	18.8121	12.1566	2.15818	1.34034	10.556	10.7036	11.7982
Phvul.007G143900	multidrug resistance-associated protein 4	7.67419	6.49968	23.9553	69.8673	73.7536	8.01413	6.49077	58.2956	190.013	157.751
Phvul.007G145900	beta glucosidase 11	3.60434	9.24466	19.7788	60.665	44.6284	5.401	10.1551	97.1978	164.676	126.576
Phvul.007G149800	Cysteine proteinases superfamily protein	4.3815	6.65789	33.7842	40.4532	41.9175	3.76523	6.93426	42.2141	31.2163	25.5554
Phvul.007G152000	phosphatidyl inositol monophosphate 5 kinase	11.7928	20.3811	46.6781	59.7415	57.4886	12.0105	15.5337	61.6308	46.4467	39.0693
Phvul.007G152700	Not Available	1.91659	5.13071	16.6315	36.427	36.5237	3.8017	8.04984	28.7507	48.3493	55.0988
Phvul.007G153800	multidrug resistance-associated protein 5	2.03169	2.17483	9.74018	19.9933	19.8739	3.39737	2.66535	17.7634	14.3991	8.84811
Phvul.007G157200	heat shock cognate protein 70-1	468.656	783.008	1678.03	1820.28	1924.51	892.524	875.329	2104.19	2009.05	2037.62
Phvul.007G158100	Not Available	6.7664	16.4541	83.0953	97.472	91.7046	8.96232	12.7946	81.2707	55.4387	52.8588
Phvul.007G158400	pyrophosphorylase 4	51.1145	53.3535	312.915	508.067	540.226	59.9058	83.237	456.595	218.344	197.207
Phvul.007G162600	adenosine kinase	7.9397	11.6083	26.3628	39.6517	46.3466	8.19995	11.5366	26.5567	31.9977	32.9674
Phvul.007G165800	Thioredoxin superfamily protein	0.877992	10.7718	102.699	143.144	104.264	1.92686	9.28614	59.0862	34.4575	34.1988
Phvul.007G165900	Glutaredoxin family protein	0.889477	3.74403	32.9115	101.368	100.401	1.46638	2.08371	11.0848	61.7167	63.1051
Phvul.007G168200	DNAse I-like superfamily protein	3.29236	3.30757	15.8382	23.7134	21.0675	2.17839	2.525	13.0181	15.6729	14.2696
Phvul.007G170400	Phenazine biosynthesis PhzC/PhzF protein	4.46977	9.31073	33.8547	44.987	39.7218	7.63748	11.1618	61.1352	63.0584	57.6536
Phvul.007G170900	Eukaryotic aspartyl protease family protein	1.07236	2.45025	24.5474	58.0003	88.5163	2.66664	5.95277	32.4178	27.7746	37.2982
Phvul.007G176900	basic helix-loop-helix (bHLH) DNA-binding superfamily protein	7.30448	10.9356	26.0439	50.0086	39.9767	9.90515	11.8402	27.188	49.9804	48.882
Phvul.007G181800	RING/U-box superfamily protein	0.942536	1.48803	8.97821	10.9938	10.5582	1.87719	2.13499	15.0331	15.578	13.3855
Phvul.007G184300	Not Available	3.34111	17.7935	49.8881	81.6935	92.7406	12.2797	22.4226	77.9993	96.888	97.3072
Phvul.007G185200	cysteine synthase D1	59.8652	30.3909	237.335	292.285	231.618	64.4318	51.6119	566.953	470.983	419.742
Phvul.007G186600	translocase of inner mitochondrial membrane 23	9.09405	12.4572	32.6624	36.9692	45.4428	9.78934	4.73139	32.3827	21.663	29.0151
Phvul.007G192100	NAC domain containing protein 74	1.4524	3.06846	12.2312	26.7739	33.3289	1.81881	4.16969	12.2135	36.0947	35.8089
Phvul.007G196800	respiratory burst oxidase homolog B	4.38551	8.43387	28.2341	45.0138	44.9142	3.98614	10.5458	37.1101	34.4546	32.3746
Phvul.007G197500	Hypoxia-responsive family protein	27.5678	18.4507	72.3716	87.5332	112.414	21.1215	22.0843	67.2319	56.7137	58.9233
Phvul.007G198700	Protein phosphatase 2C family protein	8.91641	9.08746	32.5329	51.5967	62.2227	12.8468	5.59322	40.842	37.2966	27.6743
Phvul.007G201300	Not Available	17.8916	22.9027	72.1781	69.5967	75.8246	18.2686	23.9895	116.276	87.1958	79.8117
Phvul.007G209600	ATP binding cassette subfamily B4	1.70369	3.0974	8.44634	20.6681	23.9772	2.27704	1.58286	14.5277	19.4694	16.8523
Phvul.007G211800	myb domain protein 112	2.29443	6.60456	70.8757	129.825	152.658	4.47303	11.8943	83.7046	145.448	153.133
Phvul.007G213900	SET domain-containing protein	3.30089	9.72306	22.6895	25.7618	23.1049	3.89664	6.43587	23.5603	17.7763	15.3087
Phvul.007G214200	CP12 domain-containing protein 2	3.50897	36.7253	74.7451	201.654	328.971	8.59237	10.9109	66.6326	263.352	385.568
Phvul.007G215600	alpha/beta-Hydrolases superfamily protein	3.0568	6.93546	23.6063	38.1479	33.9106	5.52129	4.30931	28.4512	26.1824	23.3587
Phvul.007G216200	Not Available	5.40487	18.008	65.1503	70.8666	94.5681	11.1181	18.9611	101.122	58.6106	68.3222
Phvul.007G218700	senescence-associated gene 21	33.0125	79.9821	491.959	597.908	802.819	26.2324	63.5151	580.167	166.305	177.991
Phvul.007G220400	Not Available	7.02392	3.77184	32.9966	52.6274	88.2286	7.97171	5.00917	22.201	22.7919	22.3917
Phvul.007G220500	Not Available	0.170117	0	13.7018	8.81674	15.0516	0.291203	0.395796	7.10783	5.61057	3.07015
Phvul.007G222500	C-repeat/DRE binding factor 1	0	0.0726061	42.9999	83.5359	153.602	0.192552	0.389767	19.8001	13.3461	11.7737
Phvul.007G222600	Integrase-type DNA-binding superfamily protein	0.0395059	0.0339116	1.08249	1.18961	3.81621	0	0.0451506	4.91831	3.27551	3.78402
Phvul.007G223401	heat shock transcription factor A3	0.230498	1.81581	26.2144	23.6395	22.0075	0.596809	1.05918	21.7429	13.0517	11.9711
Phvul.007G223800	Nucleotide-diphospho-sugar transferases superfamily protein	6.31759	6.00086	60.388	39.4257	46.0974	4.12238	3.49231	31.9038	18.1847	18.336
Phvul.007G225500	Not Available	0.241638	0.473799	2.02933	3.44778	3.34123	0.458539	1.0597	3.99234	5.39219	4.55656
Phvul.007G228900	A20/AN1-like zinc finger family protein	142.213	258.93	1031.52	1448.9	1599.3	151.862	312.139	1040.03	829.975	907.286
Phvul.007G250000	glutathione S-transferase tau 7	9.80916	19.2645	94.2415	275.102	265.078	13.5135	10.7639	32.0133	81.0698	73.0736
Phvul.007G253600	Remorin family protein	2.11054	4.92611	25.669	28.4074	19.2044	3.01553	6.60077	31.0415	87.7807	85.0475
Phvul.007G254700	NB-ARC domain-containing disease resistance protein	0.0467722	0.135931	2.68388	4.05369	3.37137	0.0937449	0.130507	4.03224	2.22697	2.38442
Phvul.007G257200	RAB GTPase homolog A4D	1.56293	2.51954	15.2637	34.4862	35.5155	3.24711	4.36493	34.0472	47.6172	55.4419
Phvul.007G257500	cytochrome P450; family 93; subfamily D; polypeptide 1	0.360738	0.688749	67.7244	191.041	180.726	1.23582	1.20432	118.72	260.388	250.097
Phvul.007G259500	fatty acid desaturase 2	0.363423	0.230949	2.5912	5.43259	7.27331	0.821581	0.286097	6.41355	8.9731	10.2889
Phvul.007G267200	syntaxin of plants 121	0.105992	0.536695	4.44286	12.266	8.47757	0.200598	0.307508	3.26941	4.52178	5.5298
Phvul.007G267300	syntaxin of plants 121	14.4718	20.3532	73.9633	76.5583	83.1813	17.8116	18.0164	110.989	103.17	86.8031
Phvul.007G268300	Not Available	2.93909	4.90284	12.1842	25.7929	30.8128	5.21155	7.22	21.7114	24.2521	23.5662
Phvul.007G268800	NDR1/HIN1-like 3	1.97838	5.8534	25.7977	33.9203	35.9309	3.52443	12.9959	32.9388	32.4242	33.6422
Phvul.007G269400	Putative lysine decarboxylase family protein	0.889681	2.31862	24.5757	43.0597	52.1813	0.610071	0.975861	27.4458	10.7196	4.7984
Phvul.007G272900	Integrase-type DNA-binding superfamily protein	0.223484	0.220322	1.9982	3.46408	3.6135	0.104681	0.188829	9.53719	9.78711	6.04875
Phvul.007G273000	ethylene response factor 1	0.115892	0.301707	4.81605	20.4283	30.1728	0.370243	4.75694	16.5404	27.5396	31.2101
Phvul.007G273400	myb domain protein 15	0.12524	0.804373	2.85814	7.24525	3.73494	0.804253	1.29274	4.04387	12.8012	9.69128
Phvul.007G278900	calmodulin-like 11	0.386911	0.298982	5.26562	6.23563	5.85559	0.433827	0.118234	5.7756	2.85157	1.8875
Phvul.007G280800	HXXXD-type acyl-transferase family protein	63.8954	120.172	254.269	428.661	425.047	81.4387	103.868	362.301	518.839	464.599
Phvul.008G021900	Integral membrane HRF1 family protein	14.3103	16.1593	43.0522	57.3349	55.214	12.3008	13.0654	50.3611	36.2337	32.3982
Phvul.008G022100	S-adenosylmethionine decarboxylase	1.03624	1.84193	23.4155	23.6376	28.5523	5.1551	4.39283	33.2569	34.4248	28.4946
Phvul.008G022200	conserved peptide upstream open reading frame 10	2.44625	4.5036	59.3453	48.801	76.2577	16.4569	11.009	79.9001	79.5495	81.4109
Phvul.008G025300	phosphoinositide 4-kinase gamma 7	24.4787	72.12	176.84	240.65	207.988	30.509	86.474	286.413	250.445	199.158
Phvul.008G029300	Mitochondrial substrate carrier family protein	10.8422	18.7276	51.1266	81.3164	77.0499	9.01304	17.1483	51.6194	52.4497	40.0311
Phvul.008G029400	HXXXD-type acyl-transferase family protein	0.317538	0.347912	4.89068	3.60306	2.55869	0.623667	0.872096	6.75474	8.55268	9.73613
Phvul.008G029500	Malectin/receptor-like protein kinase family protein	0.937761	3.40993	71.9742	108.193	112.171	1.45025	3.84069	101.69	75.6986	72.8561
Phvul.008G029600	Malectin/receptor-like protein kinase family protein	0.07442	0.523267	6.12519	8.06575	6.64236	0.0698542	0.302413	10.3971	13.0097	11.4723
Phvul.008G029700	Malectin/receptor-like protein kinase family protein	0.0229131	0.192584	2.0894	2.99906	2.32846	0.0183834	0.170972	2.52311	3.62168	2.27429
Phvul.008G030000	Malectin/receptor-like protein kinase family protein	0.145206	0.442581	6.56708	8.51423	6.84945	0.136211	0.334186	8.28377	11.9883	11.6312
Phvul.008G030100	Malectin/receptor-like protein kinase family protein	0.0244451	0.470777	2.8077	3.76911	3.8677	0.0686358	0.4003	3.1367	4.40924	3.76015
Phvul.008G032200	HXXXD-type acyl-transferase family protein	0.642277	0.888108	3.72142	12.7057	19.9397	1.2463	1.00604	6.07945	40.108	51.7811
Phvul.008G034900	UDP-glucose 6-dehydrogenase family protein	96.0763	145.706	348.991	629.015	785.078	131.735	81.8839	557.683	466.329	422.802
Phvul.008G037300	Calcium-binding EF-hand family protein	0.80304	0.844873	17.0965	27.5687	18.0807	1.36711	1.47283	24.0233	54.2813	49.7795
Phvul.008G039500	SNF1 kinase homolog 10	0.115172	0.553729	5.37843	24.7122	22.2719	0.492221	1.88338	21.1036	40.4275	41.0441
Phvul.008G040900	Transmembrane amino acid transporter family protein	1.55052	2.07843	18.6034	14.7026	19.5788	1.68997	0.846947	9.37538	5.00699	5.43247
Phvul.008G048532	prenylated RAB acceptor 1.F4	0.65171	0.913689	5.66948	7.9533	3.66557	0.0818643	0.624147	7.8069	4.8096	4.91012
Phvul.008G048600	Not Available	0.748515	4.64205	30.6493	42.7891	32.4261	0.580438	2.89344	44.8452	35.1963	33.102
Phvul.008G049700	Ankyrin repeat family protein	0	0.624536	16.8021	14.7652	20.7515	0.782824	3.16257	33.1597	93.0604	105.925
Phvul.008G050700	BAK1-interacting receptor-like kinase 1	7.84316	7.89867	39.343	50.4321	47.494	13.2706	11.7947	53.0359	38.5215	38.4365
Phvul.008G054300	Tyrosine phosphatase family protein	16.1692	22.2378	82.7428	139.241	89.9104	12.8766	14.7114	59.0308	50.6875	52.1806
Phvul.008G055100	Protein of unknown function (DUF707)	1.4755	0.141586	16.3267	68.3373	85.4142	1.17437	0.196556	7.05337	15.2848	14.7133
Phvul.008G055500	non-intrinsic ABC protein 11	12.165	15.0275	33.5881	59.4963	62.5666	12.472	11.1515	27.7925	37.3594	29.4811
Phvul.008G059500	Not Available	27.2441	36.3914	82.9412	141.82	163.042	28.3818	35.4285	91.4328	121.057	114.698
Phvul.008G068200	NAD(P)-binding Rossmann-fold superfamily protein	2.5584	6.97137	20.611	27.8569	31.9738	1.9317	3.56387	27.9042	56.4755	48.907
Phvul.008G076450	NAD(P)-binding Rossmann-fold superfamily protein	0.0481153	0.095431	1.28739	3.46334	3.16531	0.203112	0	1.60022	4.38381	5.45628
Phvul.008G076500	NAD(P)-binding Rossmann-fold superfamily protein	0.072939	0.252289	3.62296	10.4295	9.7688	0.340167	0.281595	5.79819	19.9919	20.0536
Phvul.008G078500	calmodulin like 42	5.28354	7.82147	33.8339	61.1783	56.7555	1.68488	2.68166	27.3178	22.8757	18.7194
Phvul.008G079800	Leucine-rich repeat protein kinase family protein	0.206077	0.474417	6.85756	17.1122	15.1691	0.190584	0.456682	10.9525	6.64978	5.94938
Phvul.008G082600	Not Available	3.72361	6.69329	18.0657	25.1883	24.0907	3.23344	4.78887	19.5522	15.3947	14.5312
Phvul.008G088500	Protein of unknown function (DUF567)	0	0.164816	1.83705	10.6187	13.7483	0.154019	0.0419883	3.74891	3.17458	3.7578
Phvul.008G089000	Protein of unknown function (DUF567)	35.0935	47.5492	235.51	458.974	491.905	43.7041	56.0003	428.804	313.482	345.091
Phvul.008G090300	WRKY DNA-binding protein 33	1.16651	1.39993	13.1276	17.745	11.2106	4.01443	4.19767	13.6795	24.3134	19.5567
Phvul.008G094900	ammonium transporter 2	0.102188	0.122849	3.20501	6.90444	6.84107	0.269015	0.370947	3.55441	3.85814	4.39941
Phvul.008G098100	fatty acid desaturase 8	11.3283	17.4311	171.443	263.829	351.416	13.5575	19.6344	191.129	111.899	85.8831
Phvul.008G098300	Homeodomain-like superfamily protein	2.61622	3.67157	14.4019	29.9214	30.6104	3.11701	3.58775	20.6993	37.3325	37.1803
Phvul.008G098600	OSBP(oxysterol binding protein)-related protein 3B	24.8244	37.8398	96.3816	141.082	130.283	27.7156	22.4794	123.386	83.678	73.6801
Phvul.008G109200	receptor like protein 9	0.0243735	0.436055	6.76639	15.6479	13.529	0.420274	0.18897	7.50164	8.83432	5.25456
Phvul.008G112700	HSP20-like chaperones superfamily protein	67.8825	167.659	411.167	859.839	1082.93	97.5919	208.015	680.411	1063.22	1326.23
Phvul.008G114766	Not Available	0	0.158413	2.57504	9.23972	12.3136	0	0	9.75891	4.74493	5.20631
Phvul.008G117000	NAD(P)-binding Rossmann-fold superfamily protein	0.774956	1.22605	8.84471	55.6685	100.51	5.05952	1.99417	17.5385	161.747	176.994
Phvul.008G120800	Not Available	2.64532	2.65582	12.5339	12.4631	9.37578	4.21443	4.79737	13.7747	13.0756	11.8035
Phvul.008G123600	Tetratricopeptide repeat (TPR)-like superfamily protein	1.94118	3.16716	16.8178	37.2021	25.6012	2.61015	4.66209	11.9109	30.4639	21.3525
Phvul.008G123700	Tetratricopeptide repeat (TPR)-like superfamily protein	2.93549	6.3966	26.1511	26.5714	20.0436	3.84755	7.29097	35.55	26.8998	19.6947
Phvul.008G123900	vesicle-associated membrane protein 726	0.037709	0.152073	9.94449	18.456	20.2932	0.195437	0.158594	9.3664	3.36143	3.50554
Phvul.008G125000	EamA-like transporter family	4.17265	6.65352	16.6323	19.8806	17.079	3.90889	5.46022	20.5099	19.3861	16.9907
Phvul.008G127200	2-oxoglutarate (2OG) and Fe(II)-dependent oxygenase superfamily protein	0.0676335	0.118384	5.53024	8.62321	11.3833	0.164134	0.229236	4.08715	6.54535	5.35723
Phvul.008G127237	S-locus lectin protein kinase family protein	0.248822	2.16182	14.4754	17.7465	15.5728	0.172785	0.955114	12.7267	8.40246	5.91747
Phvul.008G127500	2-oxoglutarate (2OG) and Fe(II)-dependent oxygenase superfamily protein	0.360482	2.09011	5.33413	10.2002	8.65254	0.550764	1.04498	5.13974	7.14856	6.02539
Phvul.008G129900	xyloglucan endotransglucosylase/hydrolase 2	0.114361	0.976292	3.86181	15.1889	13.7801	0.0831364	0.993208	17.3351	63.8914	48.6465
Phvul.008G134100	2-oxoglutarate (2OG) and Fe(II)-dependent oxygenase superfamily protein	1.21549	3.89836	16.3508	24.1371	24.1529	0.604346	2.51925	23.0994	68.3783	63.2289
Phvul.008G140113	Not Available	0	0.368322	26.7957	8.55664	9.67451	0.926425	0.337444	2.99687	22.9094	16.9223
Phvul.008G140400	Phosphoglycerate mutase family protein	3.70725	4.61219	21.4562	34.5429	31.0564	4.01854	4.10651	22.3788	16.577	15.8558
Phvul.008G145800	PQ-loop repeat family protein / transmembrane family protein	0.425442	0.906753	5.58736	21.1788	20.3047	0.720202	0.401187	16.1748	65.9348	66.2659
Phvul.008G145900	PQ-loop repeat family protein / transmembrane family protein	15.1962	20.4457	45.1619	77.936	79.425	21.5847	24.5294	55.3072	92.3291	89.3074
Phvul.008G148100	F-box and associated interaction domains-containing protein	1.0614	10.0525	37.2972	55.0131	50.7615	2.56991	4.01686	42.9002	35.8135	32.991
Phvul.008G149600	lysine histidine transporter 1	2.48104	0.905705	7.90707	21.8903	14.3563	3.84915	0.595809	23.9329	18.1789	12.8147
Phvul.008G152700	Not Available	0.0742155	0.624925	3.0797	8.45677	4.8019	0.0709649	0.673713	7.66095	6.76181	4.17257
Phvul.008G156500	ATP binding:ATP-dependent helicases:DNA helicases	0.314255	1.11265	4.57804	8.10912	6.56648	0.35436	0.510862	4.2255	4.06577	2.60962
Phvul.008G167350	multidrug resistance-associated protein 3	0.809527	1.24608	7.46669	19.5549	16.2002	2.12094	1.6738	8.47974	7.65847	5.83754
Phvul.008G169800	Not Available	0.605235	1.162	11.7938	21.3709	14.048	1.45822	1.05284	15.2643	23.8247	20.2573
Phvul.008G169900	Not Available	1.79317	2.49389	20.0411	19.0553	10.5733	4.07227	3.15432	25.6629	19.7817	23.479
Phvul.008G176000	Phosphate-responsive 1 family protein	16.455	31.1936	103.789	100.481	123.593	131.389	115.475	373.607	352.978	340.018
Phvul.008G178800	Not Available	3.00684	3.05592	22.0289	41.0914	51.2095	3.78982	2.45385	18.3036	26.3814	23.3676
Phvul.008G179400	Not Available	7.00401	13.791	65.3079	70.0406	46.8723	7.90562	26.0232	99.9741	66.5626	73.5106
Phvul.008G184500	Protein of unknown function (duplicated DUF1399)	1.57731	6.76562	15.8779	24.5564	19.5082	0.744319	2.87812	12.3912	10.8618	8.15785
Phvul.008G184700	Phosphoglycerate mutase family protein	1.09725	2.76041	6.61566	19.8671	21.888	1.41951	1.42334	12.3878	38.056	34.326
Phvul.008G186700	serine/threonine protein kinase 2	0.37276	0.406216	3.11202	7.01701	9.20434	0.231327	0.360131	1.76393	2.66408	2.58704
Phvul.008G187900	response to low sulfur 2	13.7716	43.026	278.637	540.132	526.72	43.4406	47.9625	525.225	852.503	988.534
Phvul.008G188100	Not Available	19.6608	16.1279	68.6803	106.607	131.921	18.3154	11.503	57.81	51.0624	46.1593
Phvul.008G193900	Eukaryotic aspartyl protease family protein	0.594837	0.869703	2.79339	3.5478	3.49026	0.682716	0.967637	5.75539	6.71423	7.53303
Phvul.008G195600	glutathione S-transferase PHI 9	317.69	759.353	2812.04	4132.1	5487.13	402.93	1339.38	4768.16	9897.07	10225.4
Phvul.008G195900	NPR1-like protein 3	2.8549	4.01975	15.437	18.0432	18.9834	2.76003	5.65839	17.916	19.9471	16.1872
Phvul.008G196700	Not Available	9.07863	13.3037	34.7028	717.949	857.525	13.1993	5.94395	32.4322	3083.65	3358.97
Phvul.008G207300	Late embryogenesis abundant (LEA) hydroxyproline-rich glycoprotein family	35.7878	59.4752	297.801	343.114	489.633	42.4571	66.0565	377.074	372.921	494.073
Phvul.008G212500	Protein kinase superfamily protein	5.94548	9.52231	25.6501	31.8749	31.0241	7.91887	12.9239	32.3565	28.2426	29.9018
Phvul.008G213800	ethylene-forming enzyme	0.162393	0.157591	2.80631	3.57381	3.05929	0.816049	0.934283	3.8199	7.43884	8.81486
Phvul.008G213914	ethylene-forming enzyme	0.107432	0.110824	9.25642	10.02	8.4705	0.460343	0.168886	4.04616	12.8696	10.5964
Phvul.008G223400	salt-inducible zinc finger 1	33.5825	53.7149	184.264	247.487	224.473	64.4913	71.7194	257.113	330.381	266.959
Phvul.008G223500	2-oxoglutarate (2OG) and Fe(II)-dependent oxygenase superfamily protein	0.908003	1.53912	20.072	33.4057	47.2517	1.6474	3.74575	17.4305	16.567	13.9027
Phvul.008G225500	ortholog of sugar beet HS1 PRO-1 2	3.94071	12.6782	105.129	139.112	182.74	15.8592	30.1585	131.101	109.057	84.7027
Phvul.008G226600	Duplicated homeodomain-like superfamily protein	3.95277	15.7449	51.3113	71.5138	50.1774	6.84125	17.8144	60.5274	89.6664	73.5753
Phvul.008G227600	proline transporter 1	5.60081	11.5536	61.0724	88.1571	77.9771	5.61991	7.50796	57.7571	140.186	117.942
Phvul.008G232700	Calcium-dependent lipid-binding (CaLB domain) family protein	0	0.033082	2.50969	6.14879	3.90198	0.0411384	0.0580901	2.36266	4.16471	1.88549
Phvul.008G233400	Protein kinase superfamily protein	1.04708	1.12672	16.1708	24.5111	24.6486	1.33182	2.21071	12.4384	11.1701	8.69141
Phvul.008G235100	Calcium-binding EF-hand family protein	12.5833	10.3359	86.0963	123.202	138.365	9.30218	7.05015	84.3881	96.3829	105.159
Phvul.008G238200	Not Available	1.5864	1.71666	37.1369	96.9331	65.097	3.65682	5.55343	23.3155	20.7227	16.7057
Phvul.008G238500	CYS; MET; PRO; and GLY protein 1	1.9209	2.28834	25.2575	23.2345	26.8147	3.52723	5.82208	39.933	34.568	23.5316
Phvul.008G242600	acyl activating enzyme 5	6.94856	13.2284	72.0525	106.633	113.575	17.1759	25.7826	135.374	173.037	197.522
Phvul.008G247600	O-methyltransferase family protein	8.58696	14.7842	56.8645	61.5263	43.6842	49.6014	171.07	593.897	738.756	745.613
Phvul.008G249500	Peroxidase superfamily protein	2.51812	8.45867	28.852	29.4177	26.6424	4.91651	18.6101	66.4373	115.708	125.543
Phvul.008G250300	Not Available	12.941	35.3637	180.717	742.412	1338.06	53.8534	48.9192	195.323	1993.84	3027.54
Phvul.008G251300	WRKY DNA-binding protein 33	2.09994	5.34406	30.6988	58.0078	45.1683	5.70006	11.3107	37.0365	46.3541	34.5597
Phvul.008G251700	WRKY DNA-binding protein 34	0.172778	0.5928	2.56504	4.66449	3.12541	0.193808	0.19481	2.39346	2.77732	3.3287
Phvul.008G252101	Not Available	0.361875	0.524037	2.33192	3.77666	3.62682	0.134731	0.554334	3.31867	3.23158	2.84027
Phvul.008G252200	exocyst subunit exo70 family protein B1	35.2741	42.7569	118.431	130.344	142.113	50.8111	49.8304	204.964	162.524	179.667
Phvul.008G257200	UDP-Glycosyltransferase superfamily protein	1.86126	3.65744	10.2596	18.9847	13.9006	3.96635	5.62991	30.2585	30.9421	34.5849
Phvul.008G257300	CCT motif family protein	0.0771477	5.13289	20.868	24.4231	17.4947	0.169587	0.242566	24.7924	17.1858	11.4686
Phvul.008G259800	Protein phosphatase 2C family protein	14.6454	10.5355	55.6243	73.2514	71.7557	20.7289	19.6499	98.1858	117.237	97.1163
Phvul.008G259900	glutamine-dependent asparagine synthase 1	20.973	23.4576	97.6401	203.487	183.166	13.7263	25.512	344.617	241.958	238.298
Phvul.008G261200	ELF4-like 1	2.79793	5.13625	12.6802	18.5124	14.0958	3.01941	2.12888	16.2621	11.1391	13.4536
Phvul.008G264700	alpha-crystallin domain 32.1	1.31763	17.4884	171.642	192.405	156.507	1.58159	2.67997	155.461	61.5656	61.2201
Phvul.008G265300	Ras-related small GTP-binding family protein	1.112	2.13452	6.85595	11.8349	8.40747	0.888225	1.67046	6.4316	7.65511	6.71941
Phvul.008G266300	purple acid phosphatase 18	4.17882	7.64613	29.0612	49.3248	47.5281	5.00542	12.1064	52.1661	94.534	94.4327
Phvul.008G267800	Translation initiation factor SUI1 family protein	53.5577	165.997	403.685	714.168	832.037	58.7001	177.199	716.141	1332.34	1372.78
Phvul.008G268600	Not Available	0	0.319532	4.70809	3.88407	5.52562	1.2143	1.34629	15.0913	9.54105	8.79082
Phvul.008G271100	ethylene responsive element binding factor 3	90.518	126.564	353.565	370.105	385.726	128.161	175.603	434.679	423.315	479.151
Phvul.008G275500	scarecrow-like 5	3.03637	2.4444	32.7636	66.5653	78.1966	3.28748	3.18652	32.047	20.5628	15.7224
Phvul.008G279500	RPM1-interacting protein 4 (RIN4) family protein	0	0.249825	2.0803	1.73275	2.28828	0	0	1.34876	3.59972	5.01529
Phvul.008G281500	Leucine-rich receptor-like protein kinase family protein	1.68994	5.30008	14.412	50.1029	37.7532	2.63197	6.22788	17.7207	68.2676	65.3725
Phvul.008G287800	fimbrin-like protein 2	3.61774	6.34425	28.4066	55.0364	47.1571	4.23768	3.53746	28.5751	44.7049	35.2772
Phvul.008G288500	Protein kinase superfamily protein	0.023518	0.0845474	1.36363	9.14904	13.9636	0.31283	0.12065	3.56194	39.3836	38.8696
Phvul.008G289200	Not Available	0.954227	0.982358	21.8781	18.6847	11.6195	1.01039	0.646102	31.8208	5.42418	5.21622
Phvul.008G290700	VQ motif-containing protein	1.08287	0.766522	9.4655	13.293	8.29439	5.77175	3.04594	37.7154	39.399	35.849
Phvul.008G291000	UDP-Glycosyltransferase superfamily protein	0.348437	1.37167	10.6194	16.8632	15.4572	0.361992	0.392175	4.72036	3.86494	3.39333
Phvul.009G000700	methylthioadenosine nucleosidase 1	0.109206	1.2561	5.61556	9.287	8.28354	0	0.41424	6.66133	12.3684	10.8744
Phvul.009G002200	GLN phosphoribosyl pyrophosphate amidotransferase 1	1.88789	1.96754	13.2364	20.7885	22.4333	8.28703	9.11227	21.9068	20.1122	23.7159
Phvul.009G003400	2-oxoglutarate (2OG) and Fe(II)-dependent oxygenase superfamily protein	1.10164	3.90236	15.0541	13.8384	13.3223	1.27263	4.19915	22.3503	26.8061	25.1789
Phvul.009G011400	Protein kinase superfamily protein	1.28468	1.13129	4.57631	11.8709	8.14925	1.62922	0.969731	4.88588	6.12682	4.28416
Phvul.009G013600	Papain family cysteine protease	42.2058	103.792	595.478	1559.62	2081.98	90.7563	153.811	1030.38	2538.32	2999.8
Phvul.009G014600	alpha/beta-Hydrolases superfamily protein	1.33474	3.0872	22.4687	29.239	32.3004	1.39633	2.56346	24.5762	20.7543	21.6799
Phvul.009G017500	Protein of unknown function (DUF668)	1.96006	2.27595	13.9074	13.5537	11.0971	3.34738	3.05792	11.7682	11.1252	9.88879
Phvul.009G019300	RING/U-box superfamily protein	7.61283	9.92099	31.4982	98.4461	112.358	10.229	13.4704	54.0434	141.527	181.374
Phvul.009G019900	Not Available	0.152546	0.479831	20.4495	26.6181	32.1098	0.900131	0.691653	22.9361	11.6439	14.084
Phvul.009G026400	serine hydroxymethyltransferase 7	4.58127	4.1087	19.0485	20.3949	13.3127	7.07752	8.61154	26.8167	26.9826	21.0305
Phvul.009G030000	tetratricopeptide repeat (TPR)-containing protein	2.21354	6.01478	17.2917	19.4682	16.3684	3.04498	5.5612	18.0516	27.4964	25.3359
Phvul.009G031400	Protein phosphatase 2C family protein	1.17004	1.50397	10.2033	14.9813	17.4412	1.62	2.25762	16.022	16.6328	16.5463
Phvul.009G031700	Outer arm dynein light chain 1 protein	5.66251	15.4565	74.8582	114.802	106.026	8.52495	24.312	92.1087	96.0239	91.1143
Phvul.009G032400	transferases; transferring glycosyl groups	3.99111	6.46548	39.2816	55.3926	51.0745	5.16791	5.8065	41.5783	20.8459	16.6489
Phvul.009G034000	ENTH/ANTH/VHS superfamily protein	1.2487	3.26655	12.0999	13.1672	10.7434	2.90689	6.60851	18.0386	32.4	31.2891
Phvul.009G039000	NAC transcription factor-like 9	20.0939	30.0302	138.411	118.543	107.194	25.0834	30.9568	133.094	93.7188	90.5122
Phvul.009G042400	methyl esterase 17	7.00345	16.1681	36.0303	91.2374	93.5741	8.41402	49.6014	110.047	184.903	174.127
Phvul.009G044100	Not Available	36.5617	52.9407	166.93	465.497	665.467	31.7467	56.5685	125.041	790.974	938.597
Phvul.009G045000	pseudo-response regulator 5	2.33931	16.9606	84.2794	136.277	97.5424	1.84476	1.73225	77.3522	78.3847	50.164
Phvul.009G045300	Not Available	7.04899	6.74486	21.1912	34.7433	37.0826	6.58094	7.5817	20.9548	19.4421	19.0902
Phvul.009G045400	Polyketide cyclase/dehydrase and lipid transport superfamily protein	8.53095	11.1661	101.643	136.211	170.878	9.29279	16.562	95.6057	66.2156	62.7982
Phvul.009G045601	Not Available	8.17286	15.0283	58.922	55.1299	66.2663	17.2565	46.8918	111.4	121.54	121.091
Phvul.009G046300	RNA-binding (RRM/RBD/RNP motifs) family protein	2.12585	3.28817	40.6891	77.3547	62.8631	2.40291	4.19732	71.6441	108.95	97.611
Phvul.009G046400	Not Available	0.797695	0.939167	9.54312	22.3324	15.648	0.966535	1.03161	11.3535	24.6583	26.2628
Phvul.009G047800	oligopeptide transporter 1	1.29329	4.0627	19.1775	71.9648	86.1501	2.48183	4.3312	30.4014	93.0945	92.3618
Phvul.009G047866	oligopeptide transporter 1	1.29329	4.05301	19.1774	71.8213	86.0829	2.48183	4.31783	30.3911	93.0481	92.327
Phvul.009G048800	YELLOW STRIPE like 3	8.30398	14.3315	34.6498	47.5285	47.7867	9.71151	16.9186	47.534	81.1878	74.6602
Phvul.009G051400	Not Available	2.27976	7.60046	19.4169	31.1268	25.7842	4.20519	8.6205	26.6214	48.0707	46.855
Phvul.009G052700	Calcium-binding EF-hand family protein	0.542106	1.90801	8.0079	12.5873	10.0264	0.308092	1.4744	18.1733	10.4087	8.62036
Phvul.009G061375	Not Available	0.872913	1.57911	20.7198	17.6738	8.86392	1.98677	1.2714	12.7854	7.63689	5.87839
Phvul.009G061500	cytochrome P450; family 82; subfamily C; polypeptide 4	0.22152	0.877389	5.12606	22.8562	25.5035	0.924221	1.09037	10.6759	51.7008	51.0657
Phvul.009G062400	mitogen-activated protein kinase kinase kinase 5	4.21551	6.77662	14.7529	24.9632	21.6295	4.56069	4.5665	15.9782	13.7357	10.6608
Phvul.009G066980	related to AP2 1	3.43316	14.4041	88.6459	337.637	392.912	2.3005	4.65384	48.3824	101.391	60.1477
Phvul.009G073000	Uncharacterised conserved protein UCP031279	0.625983	1.91697	33.9131	51.9052	51.3391	2.14645	6.63599	37.7372	39.0854	48.2522
Phvul.009G092800	Not Available	0.947105	1.24553	10.9226	7.63419	9.6289	1.3009	1.64053	10.1991	10.4309	11.6186
Phvul.009G110900	alpha/beta-Hydrolases superfamily protein	36.1025	58.762	131.427	162.265	144.897	53.2642	82.7314	166.669	198.677	212.706
Phvul.009G112100	amino acid permease 8	1.05095	2.40641	25.7142	32.0524	30.6437	0.497202	1.6175	32.3846	25.2581	21.9483
Phvul.009G113600	Inositol 1;3;4-trisphosphate 5/6-kinase family protein	12.7497	20.2013	127.437	111.712	105.516	15.8178	21.1484	101.301	77.1757	74.3928
Phvul.009G114600	transcription factor-related	0.0924077	0.207376	13.813	29.4475	46.2049	0.290793	0.346632	16.9319	4.1285	5.29614
Phvul.009G116500	basic chitinase	21.4939	41.4708	181.025	98.3232	144.208	127.055	61.3582	615.233	867.622	1003.08
Phvul.009G116550	Not Available	8.77043	9.58055	112.245	54.0936	101.978	102.649	8.25342	306.502	559.155	751.685
Phvul.009G116600	basic chitinase	7.98564	9.00629	108.041	55.38	97.5794	95.6652	7.57393	281.974	511.698	700.191
Phvul.009G116700	basic chitinase	0.536057	1.29161	14.6005	17.8438	29.3309	3.76981	0.48258	19.9427	24.9896	31.2833
Phvul.009G121000	nitrate reductase 1	1.83338	4.43981	35.1303	49.8167	49.323	1.50239	2.68187	15.4954	119.539	124.848
Phvul.009G122400	camphor resistance CrcB family protein	0.873531	0.721185	6.88197	13.8652	13.6015	1.22442	0.877499	9.16068	18.4025	15.9806
Phvul.009G125000	Not Available	2.17373	3.78135	23.5439	24.4656	29.7366	2.12555	4.5191	23.9551	16.4689	23.2636
Phvul.009G125900	NAC (No Apical Meristem) domain transcriptional regulator superfamily protein	33.172	29.7753	98.9096	220.02	267.56	45.178	46.4153	137.197	199.845	194.887
Phvul.009G126200	Eukaryotic aspartyl protease family protein	5.06184	7.90332	39.8467	58.6827	54.8062	4.89395	6.49825	53.7371	33.3031	31.9619
Phvul.009G127200	IAA-leucine resistant (ILR)-like gene 6	6.5358	12.2842	32.9525	61.8099	92.3758	6.77385	8.89741	21.1329	36.4804	31.6268
Phvul.009G128400	plastidic type i signal peptidase 1	8.74629	15.3054	34.8941	48.9992	41.4215	10.1395	16.2204	58.8228	60.0405	58.7557
Phvul.009G133000	Protein kinase protein with adenine nucleotide alpha hydrolases-like domain	0.228532	0.169069	7.18662	19.7821	18.3985	0.41223	0.251851	13.1867	35.0463	31.2194
Phvul.009G133100	ACT domain repeat 3	8.79115	19.2309	77.9587	167.512	135.703	13.7126	31.6966	99.8694	213.06	193.506
Phvul.009G133200	F-box/RNI-like superfamily protein	26.2158	47.337	225.664	516.097	463.519	54.4645	137.103	546.672	1246.65	1169.23
Phvul.009G135800	pathogenesis-related family protein	9.96176	21.0287	72.6819	176.129	139.791	16.8711	22.4928	91.407	159.183	138.921
Phvul.009G136400	Dof-type zinc finger DNA-binding family protein	1.28237	2.32172	9.57879	10.2158	12.7211	2.19301	3.23405	11.2498	13.9677	15.247
Phvul.009G137500	WRKY family transcription factor	0.235643	0.206839	3.35844	11.2212	10.3566	0.563301	0.27454	4.59752	3.38023	3.03898
Phvul.009G137900	Integrase-type DNA-binding superfamily protein	0.856249	0.674056	8.15221	45.2204	55.8879	0.715866	1.32171	13.2247	29.0036	15.0859
Phvul.009G142200	Not Available	0.0678176	0.108455	9.99545	17.6912	23.704	0	0.0821274	8.50102	3.71966	5.51998
Phvul.009G147200	nodulin MtN21 /EamA-like transporter family protein	0.747443	0.533653	4.76096	8.23016	12.5625	1.08087	0.781804	8.85966	12.7755	14.5534
Phvul.009G148500	MAP kinase substrate 1	9.79111	11.1596	33.8375	48.7009	47.6638	7.77734	11.1869	41.2993	26.0903	31.3632
Phvul.009G152800	NAC (No Apical Meristem) domain transcriptional regulator superfamily protein	2.01377	5.57968	72.8179	169.093	197.138	4.43605	7.83802	63.6398	86.0095	59.967
Phvul.009G152900	NAC (No Apical Meristem) domain transcriptional regulator superfamily protein	2.04307	5.60246	78.9419	187.653	216.279	4.78182	8.83576	70.9146	93.7667	66.136
Phvul.009G155300	Copine (Calcium-dependent phospholipid-binding protein) family	2.49493	3.84798	21.2837	29.1901	25.3672	2.28057	4.14477	13.2019	18.2158	18.5814
Phvul.009G156300	xylem NAC domain 1	0	0.281758	4.38907	9.64379	9.547	0.115081	0.594456	3.60184	15.157	13.7493
Phvul.009G159300	Clp ATPase	1.05746	2.31053	10.5646	18.5787	19.5753	1.5481	2.1518	10.2469	22.5471	21.9973
Phvul.009G162700	Nodulin MtN3 family protein	0.979268	0.315075	4.28968	10.2216	15.8235	1.71777	1.93964	6.82208	33.9427	48.0328
Phvul.009G170800	Cysteine proteinases superfamily protein	3.68126	3.1322	152.382	384.069	383.088	12.8951	12.2446	188.464	822.969	981.671
Phvul.009G171200	Leucine-rich repeat protein kinase family protein	1.0607	1.59659	23.9029	20.9941	14.9418	2.2096	1.57888	13.5765	9.73141	7.12975
Phvul.009G175800	ATPase; AAA-type; CDC48 protein	0.169999	0.798687	3.8086	14.4669	15.1536	0.548422	0.485486	4.93891	13.6648	11.0889
Phvul.009G184300	Calmodulin-binding protein	8.74518	16.5663	49.4649	68.6619	63.186	6.67291	13.6781	50.6352	41.6758	39.3267
Phvul.009G186000	NAC domain containing protein 100	0.258416	1.28978	51.2486	52.6025	30.2157	0.0847581	2.22723	28.1691	41.5382	46.1119
Phvul.009G186100	Protein of unknown function (DUF962)	19.1785	22.6045	50.3317	84.0861	74.8739	19.3496	29.4793	83.8899	94.0252	88.9905
Phvul.009G189300	ABC2 homolog 6	1.03194	1.35774	13.413	15.7761	14.4083	0.930237	1.51238	17.5753	10.1699	8.50311
Phvul.009G189400	ATP-binding cassette A2	1.91293	4.50459	34.1464	43.0299	34.9207	2.21918	4.10307	37.636	23.9041	21.254
Phvul.009G190830	soluble N-ethylmaleimide-sensitive factor adaptor protein 33	5.90541	8.28732	80.5231	113.994	103.285	6.09791	7.41875	87.1054	71.4346	60.4249
Phvul.009G196200	Protein of unknown function; DUF593	0.847389	1.24566	7.46786	13.0779	10.7121	1.19257	0.99118	6.43266	8.39402	8.05604
Phvul.009G205500	phloem protein 2-A9	4.5056	13.4852	33.9007	56.6434	49.4107	5.72706	22.5045	57.9284	87.0982	83.786
Phvul.009G210100	DNA-binding protein phosphatase 1	2.78678	12.3194	73.4289	168.3	203.196	2.917	7.62927	47.5606	44.718	30.7807
Phvul.009G213000	CBL-interacting protein kinase 23	3.4411	5.01623	12.86	20.6934	16.2888	7.31304	17.6553	59.3492	71.0843	65.4935
Phvul.009G221800	jasmonate-zim-domain protein 12	39.7358	44.9091	136.561	256.891	251.301	51.8746	49.0687	151.289	146.778	131.361
Phvul.009G225300	jasmonate-zim-domain protein 1	16.9593	22.2316	357.636	644.85	731.241	25.2743	18.1797	325.418	307.775	282.27
Phvul.009G226600	strictosidine synthase-like 4	2.61579	0.880327	9.41063	26.6464	46.3796	5.24154	1.34218	16.3498	74.5103	90.5613
Phvul.009G227100	aleurain-like protease	32.2713	83.416	750.563	2138.32	2238.94	84.9521	111.242	1114.82	3798.77	3942.53
Phvul.009G229700	homolog of CFIM-25	0.418328	0.478692	3.88942	7.72615	8.43683	0.686079	0.485131	7.31019	15.6241	13.1191
Phvul.009G230700	membrane bound O-acyl transferase (MBOAT) family protein	0.904273	1.8114	15.5098	24.531	22.5944	1.00973	1.20306	17.0297	5.53132	3.71031
Phvul.009G233700	NB-ARC domain-containing disease resistance protein	0.144073	0.365078	3.42323	5.77313	4.32857	0.187362	0.26937	4.02003	5.01261	4.46918
Phvul.009G235700	basic helix-loop-helix (bHLH) DNA-binding superfamily protein	3.40533	3.69741	48.578	75.5888	98.8511	4.32263	2.55357	45.8184	24.9492	21.1999
Phvul.009G236900	OSBP(oxysterol binding protein)-related protein 4B	0.259041	0.355713	3.84117	3.0454	2.79864	0.0995378	0.0962466	2.43383	2.0811	2.731
Phvul.009G237000	Not Available	0.434526	1.8568	21.4795	35.1176	19.1808	0.816269	3.1017	23.9817	10.7591	8.09541
Phvul.009G243100	cationic amino acid transporter 5	1.33252	3.56267	8.19574	13.8541	10.9753	2.34279	3.59911	18.4959	33.2904	30.7974
Phvul.009G248500	Cysteine proteinases superfamily protein	3.20915	6.45859	17.3068	22.2116	19.4049	2.23331	3.31604	19.2459	11.8535	8.79058
Phvul.009G252300	MLP-like protein 423	1.08309	7.29953	19.2995	47.3651	50.9865	2.49356	22.6359	52.8	59.4705	66.9338
Phvul.009G255300	Not Available	0.187442	3.88248	11.7272	15.3654	12.7309	1.11855	2.55987	22.236	20.6988	16.1727
Phvul.009G255600	Not Available	0.0825587	1.11053	5.09589	5.72494	5.82045	0.402628	0.775694	6.40213	6.98997	4.79175
Phvul.009G255900	Not Available	0.127156	2.66829	7.34639	7.72961	6.33792	1.1857	1.87811	13.4235	6.55394	5.53141
Phvul.009G256000	Not Available	0.203082	2.21818	18.1955	12.6721	7.49832	0.228458	2.0826	13.7964	8.65634	8.5369
Phvul.009G256800	Not Available	0.0287439	0.291788	2.43291	6.21806	6.16031	0	0.0275385	1.41337	2.01695	1.92127
Phvul.009G261400	RING/U-box superfamily protein	0.735455	1.78555	14.0401	30.4163	19.303	1.95671	3.20251	25.3041	35.705	30.0859
Phvul.010G000200	Homeodomain-like superfamily protein	0.148059	0.295236	3.54783	5.03468	4.99664	0.520737	0.461372	4.5206	7.32647	8.53861
Phvul.010G000300	2-oxoglutarate (2OG) and Fe(II)-dependent oxygenase superfamily protein	1.92555	0.520448	24.2436	87.1072	128.14	1.61659	0.30413	26.2185	87.1353	57.5385
Phvul.010G003300	Plant protein of unknown function (DUF247)	0.523708	0.800225	6.90403	9.00492	6.3842	0.640606	0.70547	8.59749	5.59912	3.58813
Phvul.010G007400	O-fucosyltransferase family protein	0.916941	0.675491	11.4311	19.2546	22.0517	1.47049	0.734409	12.0318	23.7629	24.9333
Phvul.010G009500	metallothionein 2A	1396.28	4597.89	9367.46	15378.6	21095.4	1632.1	4765.17	17288.3	42338.3	39348
Phvul.010G016200	Protein of unknown function (DUF668)	0.158818	0.764268	8.15446	28.8593	23.2877	1.03775	0.427507	26.3072	37.1092	44.9769
Phvul.010G022400	cytochrome P450; family 82; subfamily C; polypeptide 4	0.20407	1.14991	6.72618	18.0337	14.662	0.44158	0.73189	8.1699	15.0743	11.3806
Phvul.010G030100	AGC (cAMP-dependent; cGMP-dependent and protein kinase C) kinase family protein	0.565909	0.86933	8.24698	8.89084	12.9429	0.863063	0.778663	8.7028	7.99982	8.44619
Phvul.010G033400	non-specific phospholipase C4	4.88284	11.5328	27.8642	40.9018	31.8582	0.91909	3.75474	25.7482	45.4891	41.1273
Phvul.010G033600	Yippee family putative zinc-binding protein	6.33531	14.835	154.764	165.942	105.39	6.83518	15.8357	145.527	59.7036	69.4345
Phvul.010G040000	Not Available	3.26925	7.69561	16.9449	40.6448	45.3065	3.15127	5.98204	17.1627	34.4904	32.9577
Phvul.010G044900	Not Available	0.503642	0.33322	8.38322	30.2337	25.8885	0.808945	0.207983	16.0843	32.3845	25.9866
Phvul.010G050700	ethylene-responsive element binding factor 13	1.66718	1.88095	13.1397	12.6269	14.6322	2.06574	1.79226	21.1237	33.6798	32.3269
Phvul.010G050800	ethylene-responsive element binding factor 13	0.300721	0.658524	22.2172	12.5794	15.1015	0.514139	0.333944	16.6579	6.99466	9.5849
Phvul.010G060100	Late embryogenesis abundant (LEA) hydroxyproline-rich glycoprotein family	3.39094	3.28	12.8503	14.4417	13.9288	3.55488	4.17293	13.5985	18.7111	15.1679
Phvul.010G072003	phosphate 1	0.384393	0.697296	3.33839	5.53191	6.0068	0.361385	0.556364	2.90073	13.0104	16.2408
Phvul.010G072949	Peroxisomal membrane 22 kDa (Mpv17/PMP22) family protein	18.8228	25.5147	55.2085	79.2104	82.1507	13.715	19.4618	64.842	72.7602	65.4364
Phvul.010G073700	ammonium transporter 2	0.0686167	0.202104	3.57734	2.96433	2.1216	0.234387	0.603076	2.81776	3.59126	3.45279
Phvul.010G076000	acyl-CoA oxidase 4	20.2327	21.6344	53.6548	84.8051	84.5383	24.7063	18.6598	66.6576	73.9947	64.247
Phvul.010G076500	ALC-interacting protein 1	2.8119	2.46573	12.7531	18.7766	17.3591	1.81927	1.75024	18.5355	14.0819	10.9541
Phvul.010G084400	Not Available	8.70826	6.38958	62.0199	84.6731	111.87	7.60774	5.75668	34.2213	27.9369	22.8781
Phvul.010G085100	EF hand calcium-binding protein family	0	0.0254716	1.15603	7.20727	4.47757	0.300241	0.130144	3.10629	16.35	16.0577
Phvul.010G088500	S-locus lectin protein kinase family protein	0.256628	0.659453	3.29224	9.56751	7.81574	0.558763	0.481505	5.91548	11.091	7.14384
Phvul.010G090000	BON association protein 1	0.551782	0.770373	18.5086	21.5009	31.1607	0.758679	1.29223	16.7309	6.95274	6.51262
Phvul.010G090100	BON association protein 2	1.19351	0.831064	48.7267	78.253	113.62	1.05379	1.85434	79.2224	21.9618	20.076
Phvul.010G095600	K+ efflux antiporter 2	1.06814	3.10293	10.2759	16.9425	14.3053	1.84281	2.84772	11.3307	11.5321	8.47329
Phvul.010G100500	RING-H2 finger B1A	12.0595	12.7316	52.344	68.4179	64.426	9.43039	19.9902	68.2911	61.4503	64.9003
Phvul.010G102700	Ankyrin repeat family protein	0.968356	3.78593	17.7512	15.4791	16.2758	0.755582	1.25158	10.8149	5.07292	6.943
Phvul.010G103400	Erythronate-4-phosphate dehydrogenase family protein	6.38194	6.95178	24.1983	26.5972	32.1625	5.86086	6.10446	21.2629	16.0295	18.0455
Phvul.010G107700	Galactose oxidase/kelch repeat superfamily protein	2.33131	1.89759	17.0809	20.498	22.2215	3.113	1.52212	14.1544	14.9755	16.6752
Phvul.010G108800	G-box binding factor 3	3.05478	5.21315	18.5391	23.8964	19.5126	5.1715	9.19268	28.8721	34.6307	26.6528
Phvul.010G111600	Protein of unknown function (DUF3133)	5.91815	10.441	34.8164	55.9254	50.6984	5.80852	6.81148	53.8411	30.7457	25.1134
Phvul.010G111900	WRKY family transcription factor	1.2701	3.89602	64.3571	69.164	46.4689	3.66471	4.77455	57.0083	35.9422	33.3256
Phvul.010G114800	basic helix-loop-helix (bHLH) DNA-binding superfamily protein	9.18718	15.3767	85.8781	114.829	153.911	12.5135	15.0363	97.9686	66.5029	68.9479
Phvul.010G117200	homeobox 7	1.13317	4.70561	50.7545	147.983	129.822	11.0499	17.2953	77.4807	144.54	111.083
Phvul.010G120800	pyrophosphorylase 1	3.49172	4.28819	10.3291	24.4741	20.6869	3.36729	5.57513	19.4314	25.5648	21.3623
Phvul.010G125000	Phosphoinositide phosphatase family protein	4.48781	14.7864	54.29	117.457	126.52	5.21774	15.3537	48.0505	50.2493	39.8571
Phvul.010G127400	jasmonate-zim-domain protein 6	16.3715	17.7421	259.014	493.579	671.109	22.8222	20.8458	270.311	216.969	211.99
Phvul.010G128800	lipoxygenase 3	17.478	24.3608	73.5047	90.8768	102.549	23.9806	22.2019	102.906	92.4807	92.2393
Phvul.010G128900	Cytochrome P450 superfamily protein	30.9767	62.4707	164.032	161.056	159.825	18.691	38.4473	244.711	238.675	239.841
Phvul.010G134400	hydroxyproline-rich glycoprotein family protein	7.94354	10.6871	52.4711	64.4709	77.6033	9.93974	13.5923	50.3892	41.0345	48.3574
Phvul.010G134500	translocase of inner mitochondrial membrane 23	26.1814	33.9261	83.7237	109.673	126.17	29.0239	22.3527	92.2142	72.0559	73.4183
Phvul.010G143500	myo-inositol oxygenase 1	1.53547	4.28172	13.5543	34.3954	45.9459	22.2524	63.5837	249.839	303.037	260.95
Phvul.010G145600	ABC-2 and Plant PDR ABC-type transporter family protein	3.3124	11.3556	56.2818	94.1061	71.8891	5.64592	12.9605	74.7867	56.42	42.7811
Phvul.010G151000	sulfate transporter 3:4	0.273904	1.27012	3.86368	7.32891	6.79173	0.823683	1.57336	11.1013	14.7688	12.2179
Phvul.010G155100	Not Available	2.73368	4.21614	17.1658	20.5864	13.1916	0.947026	0.951237	20.6332	18.2283	20.1678
Phvul.010G156300	post-illumination chlorophyll fluorescence increase	2.93616	17.3734	69.2126	97.6537	77.4722	3.15277	5.86246	46.3395	59.2321	58.8165
Phvul.010G157900	Not Available	1.55383	4.6671	13.6476	24.9735	22.4935	2.36241	5.40248	17.941	17.015	14.3452
Phvul.010G160900	CBL-interacting protein kinase 5	3.46171	33.4888	93.955	121.365	68.9205	4.44066	62.1584	157.308	158.157	170.986
Phvul.010G161100	WRKY DNA-binding protein 40	0.542461	0.577908	41.1633	104.774	100.416	1.32967	1.05482	43.1223	53.012	38.4525
Phvul.010G164200	lipid-binding serum glycoprotein family protein	2.42892	5.18196	12.5639	16.1222	13.144	4.48845	10.2433	58.6989	50.3534	37.0241
Phvul.011G001900	Major facilitator superfamily protein	8.4141	23.1638	49.171	57.0668	51.017	9.71782	26.1751	66.1052	107.229	95.09
Phvul.011G002500	Oxidoreductase; zinc-binding dehydrogenase family protein	2.1382	2.98148	9.57842	12.4617	11.4841	3.82724	6.74942	24.4922	33.1831	22.7018
Phvul.011G012500	ROTUNDIFOLIA like 12	0.525569	2.66994	35.9863	106.926	145.518	1.15386	7.9217	47.465	61.9142	72.3589
Phvul.011G018000	GroES-like zinc-binding dehydrogenase family protein	10.236	9.05978	27.1354	69.7299	73.4238	14.9114	9.92232	73.486	107.662	88.521
Phvul.011G024801	expansin-like A1	37.8732	35.4406	233.629	273.021	331.916	42.4234	39.4376	398.175	228.175	215.7
Phvul.011G025400	SKU5 similar 5	4.02682	2.64324	18.6269	26.6878	30.0637	5.37523	2.41593	55.3856	34.5751	39.6677
Phvul.011G032000	RING/U-box superfamily protein	27.5803	34.5389	85.973	108.825	104.187	30.296	33.7458	97.2318	79.3376	73.1271
Phvul.011G033200	Protein of unknown function (DUF803)	5.53668	19.7009	60.4811	81.6398	73.0396	4.06704	8.56856	61.5511	42.8014	37.4607
Phvul.011G034300	Major facilitator superfamily protein	4.41398	20.6224	58.2764	240.493	371.028	7.78136	1.51937	99.6379	125.596	118.031
Phvul.011G034800	Senescence/dehydration-associated protein-related	2.29526	6.47524	154.522	195.29	247.039	4.73115	7.35184	214.901	57.6201	39.4278
Phvul.011G035900	farnesylated protein 6	22.9306	78.0539	392.602	980.124	799.242	24.0733	81.0233	598.899	613.617	389.939
Phvul.011G043100	cytochrome BC1 synthesis	1.64468	2.43513	19.5775	21.6932	20.0437	1.39948	1.56353	26.9165	12.5965	11.3088
Phvul.011G048800	Not Available	4.20243	5.1049	40.941	49.9765	54.5069	6.35518	5.08715	51.628	61.6234	58.2724
Phvul.011G052000	peroxin 13	28.7753	36.3591	95.7592	138.649	139.079	28.7167	43.1087	99.5249	107.332	97.567
Phvul.011G055600	Not Available	9.82677	13.6572	208.782	462.187	452.005	13.2456	21.7126	318.825	83.8511	66.0212
Phvul.011G057300	Not Available	1.64998	3.18685	8.5879	16.5682	13.1165	2.05376	1.94234	6.6858	9.12358	5.86767
Phvul.011G060900	maternal effect embryo arrest 60	0.530642	0.847574	3.04548	6.34009	7.91123	1.01791	1.04076	3.65577	8.63969	11.9286
Phvul.011G062100	Homeodomain-like superfamily protein	1.16079	1.71784	25.8041	39.454	41.2308	1.68937	0.396638	18.2024	14.0155	13.9675
Phvul.011G063000	SCARECROW-like 14	3.63833	6.42281	25.2704	35.657	34.7436	9.80052	13.3723	35.394	45.0333	43.5984
Phvul.011G064000	Protein kinase superfamily protein	3.65951	12.6979	48.2603	103.938	80.3863	5.03737	11.4399	56.5394	65.5379	49.4784
Phvul.011G064400	U-box domain-containing protein kinase family protein	1.67172	2.42307	10.9815	10.9612	10.2731	2.20762	2.33573	12.0173	8.22868	6.7514
Phvul.011G068800	exocyst subunit exo70 family protein H7	5.4551	3.96387	17.0764	25.2293	29.8534	7.79829	7.59117	34.106	67.8371	72.8352
Phvul.011G071400	mitogen-activated protein kinase 3	9.07378	17.6508	152.693	162.566	149.605	12.6792	34.0827	132.971	115.83	132.354
Phvul.011G077900	Glycosyl hydrolase superfamily protein	1.04723	2.19092	29.6813	16.7893	25.6203	6.58327	1.12767	20.1016	257.368	322.308
Phvul.011G084200	Heavy metal transport/detoxification superfamily protein	24.1643	21.9034	152.486	184.817	166.022	29.8119	16.6629	133.009	83.4574	80.0777
Phvul.011G084300	AMP-dependent synthetase and ligase family protein	3.07446	5.07694	39.3302	150.827	207.026	6.66382	7.73399	26.6976	86.6955	93.0395
Phvul.011G085200	xyloglucan endotransglucosylase/hydrolase 32	2.48442	0.377772	6.54733	12.1358	6.61212	3.07556	0.974385	23.7472	38.3058	30.5884
Phvul.011G092100	cytochrome P450; family 94; subfamily C; polypeptide 1	0.945262	0.207995	139.388	378.348	654.324	0.844491	0.113283	109.891	54.8519	69.2453
Phvul.011G092700	AAA-type ATPase family protein	15.2852	32.3134	87.8994	107.695	90.4281	17.9324	53.6996	109.94	128.763	130.931
Phvul.011G095500	NAC domain containing protein 90	0.196338	0.623723	15.1988	11.3301	7.99588	0.537902	1.03474	10.4932	15.197	13.4602
Phvul.011G097400	Polynucleotidyl transferase; ribonuclease H-like superfamily protein	20.4135	47.2879	159.677	180.606	215.545	37.2074	75.291	218.456	259.394	283.359
Phvul.011G098100	hydroxyproline-rich glycoprotein family protein	0.314868	0.396348	12.4483	16.7582	13.0626	1.24678	1.3114	19.2465	10.1869	8.12279
Phvul.011G098500	FAD/NAD(P)-binding oxidoreductase family protein	1.17166	5.8539	24.5956	43.271	38.6241	2.32483	11.0952	23.1909	43.2816	43.4015
Phvul.011G100000	DNAJ homologue 2	761.112	1070.89	2617.44	3487.46	3475.83	1069.67	1214.24	3598.4	3337.69	3077
Phvul.011G101500	cellulose synthase-like B3	1.97913	17.8723	54.0591	83.0042	72.8958	1.36181	13.9951	116.94	239.578	216.488
Phvul.011G108600	pinoid-binding protein 1	4.54075	12.2053	73.6153	92.3556	126.402	6.57002	7.51001	40.4875	23.3859	24.6896
Phvul.011G109100	S-locus lectin protein kinase family protein	3.15333	3.68218	26.6013	26.6049	25.6956	4.55033	5.10354	30.569	27.3764	26.1627
Phvul.011G109600	myb domain protein 15	0	0.0418828	20.2726	17.6906	21.487	0.0752664	0.0294037	8.61658	5.97706	6.42358
Phvul.011G109700	myb domain protein 14	0	0	25.5442	31.4591	47.2859	0	0.0245728	10.5117	9.30354	8.39715
Phvul.011G113700	Not Available	0.846782	1.05484	25.1022	23.892	20.9377	2.13026	3.36888	28.1481	21.3144	24.3166
Phvul.011G116600	protein kinase C substrate; heavy chain-related	3.86248	4.5145	15.3693	18.1781	16.436	2.39435	3.20212	20.6471	10.5481	8.83356
Phvul.011G116700	Not Available	5.71119	8.24532	29.3076	39.2717	34.3615	3.25211	5.4518	28.8669	16.0866	14.9956
Phvul.011G117900	alpha/beta-Hydrolases superfamily protein	3.35383	4.54494	99.8571	202.614	200.175	5.09836	4.64033	158.703	318.704	298.084
Phvul.011G119100	Protein kinase superfamily protein	3.52512	7.83893	21.1865	24.4776	21.6078	5.16978	5.79286	25.6891	18.741	17.9565
Phvul.011G119500	basic helix-loop-helix (bHLH) DNA-binding superfamily protein	0	0.0324642	4.23315	11.0291	14.7368	0.0645616	0	2.39966	4.15076	3.03817
Phvul.011G123401	DCD (Development and Cell Death) domain protein	4.91632	10.1095	63.8509	62.3718	84.1454	6.08589	10.6054	85.1777	84.0031	94.4138
Phvul.011G125400	Protein phosphatase 2C family protein	2.51921	7.07363	70.1204	134.466	139.374	2.8285	6.39131	81.998	57.1624	33.0128
Phvul.011G130300	Protein of unknown function (DUF640)	3.03865	8.07901	18.3989	22.1624	39.2004	2.40405	5.90727	18.743	19.9203	18.7556
Phvul.011G133515	Not Available	0.861989	1.1644	14.6733	40.0698	33.8827	1.0976	1.69059	17.6549	19.7439	15.7199
Phvul.011G136130	disease resistance protein (TIR-NBS-LRR class); putative	0.393148	1.0374	12.7366	17.6988	15.084	0.357146	0.686186	15.1653	9.74769	8.18095
Phvul.011G136700	UDP-Glycosyltransferase superfamily protein	5.58184	5.73628	17.6148	41.5928	48.3656	8.00972	8.30424	43.6255	152.945	160.747
Phvul.011G138900	Translation initiation factor SUI1 family protein	515.557	998.408	4516.19	5077.79	4734.1	739.814	1634.33	6077	4530.03	4597.9
Phvul.011G141900	formin homology5	3.93541	7.17967	23.2213	28.392	26.6731	5.11967	4.94936	18.1317	14.6198	14.1053
Phvul.011G142300	GRAS family transcription factor	0.53666	0.62282	22.2333	23.3587	28.0173	0.734993	0.584322	21.8303	5.73231	3.5824
Phvul.011G144150	Auxin efflux carrier family protein	0	0.0867805	2.1049	3.42761	5.13812	0.0556397	0.0912927	2.15858	8.4398	8.32705
Phvul.011G145900	beta glucosidase 41	0.0968964	0.177012	3.58602	12.7507	13.8975	0.187449	0.181788	2.41709	33.169	31.2043
Phvul.011G148000	NAC domain containing protein 2	5.13909	15.5707	47.6818	55.639	54.1574	4.95604	25.8838	94.0732	128.376	118.857
Phvul.011G148500	Not Available	2.6219	3.23206	14.6146	27.4768	44.6489	3.02303	6.22342	39.0616	28.0521	31.1501
Phvul.011G162600	GRAM domain family protein	1.85917	5.46295	16.4937	21.3467	17.2376	2.23223	8.79937	22.15	24.6305	23.4162
Phvul.011G164900	Protein phosphatase 2C family protein	36.3285	45.5042	108.506	153.113	136.166	36.1361	47.4045	138.355	121.908	102.901
Phvul.011G183000	MLP-like protein 43	7.49514	87.961	953.9	834.832	726.032	11.1662	375.939	3277.59	5048.37	4129.69
Phvul.011G183766	MLP-like protein 43	63.574	32.8226	215.25	283.383	326.21	23.9746	14.4498	136.841	157.6	129.544
Phvul.011G183832	MLP-like protein 43	11.2797	34.9151	278.878	335.963	395.036	4.62561	20.2701	245.271	251.709	250.766
Phvul.011G183900	MLP-like protein 43	5.39095	56.6983	388.9	439.477	543.781	1.62512	39.6847	285.812	305.41	309.037
Phvul.011G189500	zinc induced facilitator-like 1	3.68311	8.24026	21.2145	26.7398	24.1002	6.21019	6.23969	44.7419	74.3292	63.4391
Phvul.011G189900	zinc induced facilitator-like 1	2.01974	5.28898	26.5552	68.8693	70.8292	5.67804	5.27427	43.8311	88.2729	75.6977
Phvul.011G196900	nodulin MtN21 /EamA-like transporter family protein	8.03065	23.4918	79.3708	136.528	117.239	19.7386	49.1412	157.058	294.845	276.208
Phvul.011G197000	carboxyesterase 17	0.0252526	0	6.53788	7.75601	18.8884	0	0	4.38982	4.31981	3.19691
Phvul.011G207900	Protein with RING/U-box and TRAF-like domains	8.05283	8.10186	19.5176	26.6809	27.2454	7.92192	5.62168	24.1256	18.4091	17.0837
Phvul.011G213200	ADP/ATP carrier 2	1.21043	2.34128	12.0112	28.7183	31.3555	0.864093	0.989955	14.9842	36.2363	32.1622
Phvul.L001619	Not Available	0.685435	0.444401	29.0625	64.958	100.566	1.56992	0.843494	48.3437	56.0737	64.2501
Phvul.L001645	metallothionein 2A	0.888818	3.67997	24.1002	52.3355	66.9947	6.27456	3.35209	29.1155	23.2551	21.7583
Phvul.L001650	phloem protein 2-B10	27.0243	56.8263	122.744	151.446	158.964	22.4577	48.7171	167.236	169.587	162.558
Phvul.L001693	Auxin efflux carrier family protein	0	0.0867805	2.12958	3.45007	5.13876	0.0556397	0.0912927	2.21368	8.70889	8.36224
Phvul.L001745	metallothionein 2A	0.888818	3.67997	24.1002	52.4186	66.9947	6.27456	3.35209	29.1155	23.2551	21.7583
Phvul.L001747	type one serine/threonine protein phosphatase 4	12.8746	16.7094	49.4519	78.5092	84.2484	9.61703	21.0767	60.7606	57.6464	62.5242
Phvul.L001761	calmodulin-binding receptor-like cytoplasmic kinase 1	0.403196	0.788107	6.3463	18.2849	15.1288	0.525752	0.32887	9.76462	6.59078	5.41124
Phvul.L002343	Protein of unknown function (DUF1635)	0.269459	0.600393	4.37632	15.7378	12.8504	0.603298	1.85431	15.1685	42.1491	34.9856
Phvul.L003043	C2H2-type zinc finger family protein	1.33848	5.54426	19.1544	22.2455	16.1064	2.11693	3.25398	29.8882	56.4148	51.2605
Phvul.L004743	XB3 ortholog 1 in Arabidopsis thaliana	34.6329	64.3919	160.238	213.821	192.976	42.8038	86.2277	259.778	336.547	344.289
Phvul.L005343	Protein of unknown function (DUF3741)	0.591705	2.11703	11.035	20.5085	16.2107	1.27908	2.6167	13.5367	12.4934	12.3788
Phvul.L009843	ADP/ATP carrier 2	0.36006	1.0546	6.52561	17.2204	13.4758	0.152176	0.375498	1.92948	3.89265	3.53008

## Sheet: DOWN-REGULATED GENES
Supplementary Table S2.2. FPKM values in down-regulated genes in stages ANT20, ANT30 and ANT45 (mature stages) in comparison to stages ANT5 and ANT10 (immature stages).
Down regulated genes	Description	ANT5_PHA1037	ANT10_PHA1037	ANT20_PHA1037	ANT30_PHA1037	ANT45_PHA1037	ANT5_PMB0225	ANT10_PMB0225	ANT20_PMB0225	ANT30_PMB0225	ANT45_PMB0225
Phvul.001G000500	cyclin-dependent kinase B2:2	62.0638	11.1105	0.459886	0.36526	0.156753	71.8317	11.8903	1.76916	0.426908	0.25605
Phvul.001G001500	SKU5 similar 5	86.4293	123.992	23.6802	15.1525	13.2916	79.3407	83.9288	22.4825	11.7943	10.6487
Phvul.001G002000	glutathione S-transferase phi 8	75.5729	61.9577	17.22	8.49291	5.96896	103.847	114.111	13.8509	11.8029	10.9173
Phvul.001G005900	P-glycoprotein 13	2.09678	3.79419	0.090927	0.0609706	0.0130345	1.85786	3.88932	0.127673	0.258124	0.246569
Phvul.001G007500	DnaJ/Hsp40 cysteine-rich domain superfamily protein	58.044	56.0528	18.5881	12.109	13.8549	55.6117	64.9031	19.253	18.0437	14.2524
Phvul.001G010900	beta-galactosidase 5	55.5779	102.842	19.8647	7.46126	7.35422	58.2451	110.501	20.5103	11.2691	9.78738
Phvul.001G011500	TRAM; LAG1 and CLN8 (TLC) lipid-sensing domain containing protein	1.17984	6.34002	0.0480282	0	0	2.45006	12.5394	0.340002	0.0486494	0
Phvul.001G011800	basic leucine-zipper 44	11.9157	13.1979	3.47263	1.36423	1.36032	16.1391	15.3284	3.14781	3.57378	1.96956
Phvul.001G011900	conserved peptide upstream open reading frame 5	10.95	12.9662	4.85768	1.30482	1.16818	18.152	14.4383	3.81261	2.62465	3.88794
Phvul.001G012400	Ribosomal protein L31	256.545	145.83	49.8432	40.119	45.0313	245.061	153.594	37.5544	57.8567	55.6952
Phvul.001G015700	PPPDE putative thiol peptidase family protein	77.6327	54.2075	12.0611	9.79175	9.9691	85.6013	63.7938	17.0942	13.0234	13.0881
Phvul.001G016700	thaumatin-like protein 3	29.4062	34.9452	2.31635	0.492897	0.394085	30.2863	24.9952	1.76764	0.793293	0.534424
Phvul.001G017500	ribosomal protein S9	216.882	146.851	44.7625	39.599	32.3855	222.953	139.671	49.9807	43.2806	42.9604
Phvul.001G020501	alpha/beta-Hydrolases superfamily protein	8.66364	9.06919	0.749891	0.663086	0.859614	10.1412	11.9894	0.899222	0.879094	1.47742
Phvul.001G023600	WUSCHEL related homeobox 4	28.35	23.6012	4.25332	0.942058	0.280236	46.8726	12.1982	2.99538	1.9109	2.57696
Phvul.001G024200	P-loop containing nucleoside triphosphate hydrolases superfamily protein	9.62884	25.1843	3.2479	1.66273	1.30447	13.8667	16.8545	3.90848	2.15799	1.88785
Phvul.001G024900	CYCLIN D3:1	27.134	12.8506	2.04158	0.765654	0.520963	35.9027	14.2539	2.49688	1.03869	0.544685
Phvul.001G025000	N-terminal nucleophile aminohydrolases (Ntn hydrolases) superfamily protein	355.422	167.845	10.4889	10.0132	7.22045	803.221	584.16	43.107	44.9375	42.0239
Phvul.001G025800	Gibberellin-regulated family protein	409.36	655.305	6.02906	4.10137	0.3685	210.473	412.607	28.311	6.04654	8.11196
Phvul.001G026400	Glycosyl hydrolase family 35 protein	24.7269	8.76386	0.992507	0.278887	0	22.1945	9.1031	0.26802	0.193395	0.112774
Phvul.001G028200	GATA type zinc finger transcription factor family protein	73.0806	153.948	3.67432	2.69289	2.41329	55.7533	179.188	16.181	16.2143	17.5798
Phvul.001G030600	Ribosomal protein S10p/S20e family protein	69.2407	51.2072	16.2762	14.2589	12.9861	73.6243	49.9748	16.2941	15.7698	11.7808
Phvul.001G031600	FAD/NAD(P)-binding oxidoreductase family protein	137.255	145.831	17.4697	13.6543	11.6664	108.395	137.16	16.3909	12.6288	12.0635
Phvul.001G036200	Fatty acid/sphingolipid desaturase	162.984	125.607	9.263	3.40308	2.1552	194.748	83.2863	10.4206	2.19443	2.00657
Phvul.001G039200	photosystem II subunit X	568.847	625.132	95.6791	68.8553	106.725	513.407	682.484	82.7125	123.724	153.341
Phvul.001G041400	early nodulin-like protein 14	34.2806	5.82409	0.603601	0.0611947	0.523348	110.351	12.7574	1.09082	1.00512	0.852591
Phvul.001G041600	Endomembrane protein 70 protein family	76.3057	90.4054	11.4614	15.2297	14.7759	74.7501	52.0737	19.5117	15.652	12.6224
Phvul.001G043200	Protein of unknown function (DUF1336)	3.26869	4.76545	0.622948	0.313622	0.443196	3.96957	5.03007	1.22629	0.519874	0.735556
Phvul.001G045900	ARM repeat superfamily protein	30.6279	26.3786	4.53259	2.55558	1.37144	36.3679	15.1281	3.1583	0.700025	0.624961
Phvul.001G050300	Bifunctional inhibitor/lipid-transfer protein/seed storage 2S albumin superfamily protein	1296.45	1073.41	8.6727	11.3304	16.4198	1204.6	1646.08	7.02054	57.387	82.361
Phvul.001G051100	S-domain-2 5	4.02086	3.52409	0.706621	0.660231	0.525067	5.41619	4.05223	1.16791	1.50753	1.3688
Phvul.001G053100	Protein of unknown function; DUF642	306.822	481.943	43.0561	8.14688	5.62491	243.26	715.981	66.1309	11.8493	7.78281
Phvul.001G058000	Plastid-lipid associated protein PAP / fibrillin family protein	95.5777	114.08	46.7817	32.2766	26.5747	102.297	112.096	36.354	45.444	45.4162
Phvul.001G073300	tracheary element differentiation-related 6	3.61441	2.94741	0.242688	0	0	5.2381	5.8993	0	0	0
Phvul.001G073800	Integrase-type DNA-binding superfamily protein	6.45064	32.2997	1.79732	0.215116	0.267727	11.4262	30.6374	0.680711	0.363598	0.117219
Phvul.001G083000	chalcone and stilbene synthase family protein	189.155	165.441	7.46105	1.37389	1.33796	438.857	142.263	3.00299	1.29586	0.536247
Phvul.001G083300	receptor-like protein kinase 2	3.99575	4.57424	0.772676	0.538968	0.387844	5.0022	3.7612	1.1184	1.17551	1.12986
Phvul.001G086200	Not Available	36.3856	16.8441	0	0.0836561	0	54.8969	18.8645	0.431155	0.205718	0
Phvul.001G089800	Pollen Ole e 1 allergen and extensin family protein	25.9079	20.0932	1.58643	0.268047	0.28499	30.7436	15.6159	2.96778	0.129274	0.617006
Phvul.001G094200	cytochrome P450; family 94; subfamily B; polypeptide 3	10.9723	16.6379	1.67177	1.75847	2.37507	8.66871	14.131	2.28952	1.30189	0.835165
Phvul.001G094500	Ribosomal protein S21 family protein	145.331	87.4503	19.8692	19.1604	22.3553	147.023	66.2997	17.8243	20.0107	24.2023
Phvul.001G095100	Cupredoxin superfamily protein	6.18872	4.17165	0.305525	0.0525981	0.194815	6.71513	6.77233	0.501018	0.528073	0.23095
Phvul.001G098100	glyceraldehyde 3-phosphate dehydrogenase A subunit	872.445	895.274	183.988	147.544	187.452	885.503	863.98	192.555	241.778	220.651
Phvul.001G099900	apyrase 2	96.1249	29.3234	0.316704	0.24014	0.0363284	94.1912	7.6362	0.750693	0.266012	0.245865
Phvul.001G100800	Not Available	7.96951	10.2543	0	0	0	5.91917	8.79856	0	0.308133	0
Phvul.001G101500	Not Available	8.7637	7.71377	0.786786	0.0609653	0	11.4065	5.63426	0.358016	0.0650355	0.189619
Phvul.001G106300	Not Available	98.2459	88.1386	10.1742	6.60144	3.48062	52.6381	101.39	11.8902	1.64655	2.0107
Phvul.001G108700	dicarboxylate diiron protein; putative (Crd1)	498.498	506.301	64.9571	29.9626	33.2637	594.816	515.71	52.8353	66.9185	66.423
Phvul.001G110000	ARM repeat superfamily protein	10.0498	3.60828	0.364971	0.240597	0.305435	10.5566	2.22293	0.513242	0.185012	0.218671
Phvul.001G110100	NDH-dependent cyclic electron flow 1	13.6027	11.142	2.56483	2.53114	3.12201	15.3226	11.9555	2.52904	3.48236	2.36558
Phvul.001G111400	arabinogalactan protein 14	471.239	758.001	102.365	233.158	321.465	405.175	657.987	95.516	116.062	138.74
Phvul.001G116500	Not Available	260.381	167.651	35.7442	27.6454	29.0522	276.036	203.461	41.2017	32.0527	30.0088
Phvul.001G117400	hydroxyproline-rich glycoprotein family protein	14.3331	17.643	3.64181	1.56137	1.21743	13.4411	16.4537	5.65914	2.42921	2.31584
Phvul.001G119700	Cyclin family protein	21.915	4.35066	0.451365	0.29882	0.227913	33.5048	5.03758	0.8932	0.404339	0.125417
Phvul.001G123700	Not Available	4.36074	8.01543	0.885103	0.528229	0.39042	4.82005	13.0667	0.832904	0.260515	0.390654
Phvul.001G125300	Glutaredoxin family protein	24.0124	15.2039	1.90005	1.47757	0.675035	31.4373	13.6412	2.28433	1.30726	0.855095
Phvul.001G129500	Nucleotide-sugar transporter family protein	109.633	76.6756	14.0808	16.6026	18.5725	99.1802	53.0247	21.6665	23.2907	23.7477
Phvul.001G131700	villin 2	10.8681	25.8109	1.97823	2.21639	1.37434	17.9573	21.1447	6.15981	3.89778	3.35281
Phvul.001G132200	magnesium-chelatase subunit chlH; chloroplast; putative / Mg-protoporphyrin IX chelatase; putative (CHLH)	107.438	125.222	10.3873	6.6253	8.34484	199.151	169.428	13.0836	44.5733	39.3778
Phvul.001G134600	Leucine-rich repeat protein kinase family protein	8.88518	8.71581	1.29274	0.529098	0.46181	12.2545	5.99003	1.63167	0.905961	0.647932
Phvul.001G135000	Not Available	6.11547	2.35629	0	0	0	8.2753	2.24763	0.1561	0	0
Phvul.001G138500	Leucine-rich repeat protein kinase family protein	9.04442	2.58706	0.10894	0.013431	0.0248732	10.9415	1.62071	0.0465403	0.017197	0.0196578
Phvul.001G140200	Calcium-dependent lipid-binding (CaLB domain) plant phosphoribosyltransferase family protein	49.4775	47.971	13.833	10.7082	7.37516	63.6553	45.7619	17.0474	16.1259	12.4902
Phvul.001G140700	Rhodanese/Cell cycle control phosphatase superfamily protein	130.91	179.06	43.8816	30.4402	29.5069	97.6615	134.673	34.2909	48.2063	46.0371
Phvul.001G142300	Not Available	12.9389	2.88794	0.0860664	0.0744397	0	10.2458	3.72225	0.578924	0	0
Phvul.001G145300	Disease resistance-responsive (dirigent-like protein) family protein	62.0725	34.268	4.7605	4.70239	2.59058	69.8042	34.2874	11.0279	4.01151	3.8121
Phvul.001G146100	Histone superfamily protein	397.576	107.892	18.0861	6.20671	4.77736	366.002	105.598	35.213	19.3036	18.008
Phvul.001G147200	Major facilitator superfamily protein	7.54335	3.77838	0.813106	0.675007	1.04006	10.7392	4.60702	0.917009	0.580278	0.55138
Phvul.001G149100	ROTUNDIFOLIA like 14	6.55324	7.77073	0	0.162037	0.458227	8.46465	14.4468	0.645251	0.468928	0.54322
Phvul.001G149500	Eukaryotic aspartyl protease family protein	11.0218	7.9709	1.61487	0.532657	1.19486	9.48743	6.62525	1.75987	1.61002	1.00143
Phvul.001G151000	Not Available	8.75734	1.41739	0.15355	0.155933	0.0981931	13.052	2.34761	0.385002	0.0660091	0
Phvul.001G155700	histone H2A 11	477.676	130.649	19.1455	9.3989	7.91138	457.109	127.814	42.4062	25.3047	27.1058
Phvul.001G156600	indole-3-acetic acid inducible 14	342.668	308.759	43.1343	21.3255	21.7078	398.555	432.01	67.5559	68.4441	60.6932
Phvul.001G157100	photosystem II reaction center W	678.403	859.96	230.348	155.582	121.287	666.246	1077.15	222.226	255.788	272.321
Phvul.001G157600	ethylene responsive element binding factor 3	58.9842	30.2515	3.81274	2.35533	2.47356	68.1283	18.1931	2.1431	0.481098	0.603812
Phvul.001G161200	Not Available	26.2533	13.1379	3.97367	2.13357	2.18993	32.3317	15.7425	3.7966	2.84974	3.24583
Phvul.001G163600	Not Available	29.7263	5.56752	0.669859	0.127423	0	41.7896	8.30103	0.658135	0.180455	0.0778285
Phvul.001G168900	Not Available	1862.52	121.103	7.72023	2.58732	2.53777	1708.24	48.6904	6.56141	5.05009	3.12197
Phvul.001G169200	histone H4	304.592	108.95	35.2661	27.616	29.4513	269.791	117.355	41.5251	43.3886	47.4682
Phvul.001G177400	lysine decarboxylase family protein	19.5109	9.41826	3.26168	1.42026	1.04114	12.1347	4.71924	1.43994	0.5461	0.755908
Phvul.001G181300	RAB GTPase homolog C2A	37.0806	42.4756	6.10745	6.18774	4.1138	34.8249	46.3364	6.15937	8.21986	8.31286
Phvul.001G185400	Leucine-rich repeat protein kinase family protein	154.905	101.507	9.811	2.27358	1.40435	151.605	44.4895	6.646	2.76533	2.32053
Phvul.001G185800	Nucleotide-diphospho-sugar transferases superfamily protein	33.1471	44.9464	1.78701	0.83676	1.01411	31.8273	31.1431	2.44092	0.947082	1.18502
Phvul.001G186000	Thioredoxin superfamily protein	253.952	110.412	29.1525	26.8765	23.1939	304.401	80.5706	27.0674	18.5055	16.8413
Phvul.001G187300	Not Available	22.2318	30.7898	6.78046	2.92891	1.18042	26.2567	28.533	5.59109	3.36089	2.41532
Phvul.001G189900	Not Available	4.80479	5.07355	0.698068	0.73637	1.04434	5.7712	4.92678	0.672481	1.02342	1.03043
Phvul.001G190600	Glutaredoxin family protein	16.1344	2.55534	0.156068	0.149295	0.0836646	17.0031	3.10806	0.368689	0.140036	0.036631
Phvul.001G191300	Rho GTPase activating protein with PAK-box/P21-Rho-binding domain	13.8597	12.5471	4.77754	3.58347	2.54287	16.0741	17.16	7.00471	6.16138	5.18557
Phvul.001G194020	Ovate family protein	6.45765	3.51152	0.318866	0.046231	0.086997	9.73442	3.74676	0.31848	0.407305	0
Phvul.001G194200	2-cysteine peroxiredoxin B	373.04	260.73	66.9104	62.4368	57.1046	250.227	182.929	62.7028	42.2891	41.2394
Phvul.001G194300	Not Available	63.3027	43.1101	13.268	13.0439	11.7241	43.9635	40.0179	14.8992	12.2649	10.9394
Phvul.001G195300	damaged DNA binding:DNA-directed DNA polymerases	9.00648	4.83183	0.540796	0.454926	0.143807	7.8209	3.31395	0.839344	0.640166	0.471692
Phvul.001G201900	Not Available	41.631	28.5154	3.58634	2.51453	1.48579	38.2797	27.302	5.15399	5.58122	3.21549
Phvul.001G202400	Kinase interacting (KIP1-like) family protein	11.9662	4.58931	0.33194	0.267816	0.105455	20.3096	3.63896	0.464458	0.214109	0.133681
Phvul.001G203800	Phototropic-responsive NPH3 family protein	2.01801	2.58417	0.226094	0.479552	0.18341	2.4705	2.83717	0.253974	0.454965	0.278099
Phvul.001G209400	Plant invertase/pectin methylesterase inhibitor superfamily	277.113	237.428	21.98	15.7407	16.1082	271.077	209.437	40.9971	19.5234	20.0217
Phvul.001G210400	chaperone DnaJ-domain superfamily protein	6.65409	3.00596	0.89059	0.745054	0.608962	8.12758	3.71189	0.610177	0.869438	0.494713
Phvul.001G211000	cellulose synthase-like D5	13.7556	3.87399	0.616616	0.760957	0.698366	22.1262	4.20896	1.37165	0.603315	0.345113
Phvul.001G212000	Heat shock protein DnaJ with tetratricopeptide repeat	43.3656	36.8123	15.3292	9.99389	7.06386	78.9131	113.395	16.0063	5.88622	4.74183
Phvul.001G212100	beta-xylosidase 2	6.42847	3.48788	0.226377	0.158647	0.0639025	9.36316	4.5463	0.772905	0.128714	0.140286
Phvul.001G212200	Not Available	2.71311	1.6711	0.0541231	0	0	2.67023	1.87489	0.0767674	0.0548232	0
Phvul.001G216000	NAD(P)-binding Rossmann-fold superfamily protein	162.791	138.718	3.4905	2.90593	2.04056	185.142	114.752	3.87075	10.0041	5.78331
Phvul.001G216100	NAD(P)-binding Rossmann-fold superfamily protein	374.208	323.549	13.3208	2.22001	2.65342	525.168	479.44	21.9148	25.0354	25.4626
Phvul.001G217600	RAD-like 6	5.79829	7.7066	0.162493	0.452482	0.392509	7.52276	11.273	0.424584	1.40386	0.949697
Phvul.001G218400	Pectin lyase-like superfamily protein	23.536	23.1397	5.5695	3.6178	2.22883	27.9163	22.5739	9.21003	4.65543	3.02097
Phvul.001G218600	chitinase family protein	2.0279	2.59122	0.294981	0.0311485	0.058615	2.89465	3.94746	0.350179	0.076597	0.0965091
Phvul.001G221500	myb domain protein 61	4.31066	5.93898	1.48864	0.636702	0.667209	5.22371	6.95733	1.95664	0.924299	1.09812
Phvul.001G222500	O-Glycosyl hydrolases family 17 protein	10.1373	9.33895	2.94958	1.98292	2.08377	13.2	11.0578	4.28031	1.83257	1.94586
Phvul.001G223500	GDSL-like Lipase/Acylhydrolase superfamily protein	96.9492	58.8985	11.2994	9.14213	7.91972	106.985	79.7177	31.6927	21.0825	18.7962
Phvul.001G224100	Photosystem II reaction center PsbP family protein	31.2357	22.1883	5.88218	4.48409	3.23255	19.7794	15.479	3.64447	3.91224	3.10274
Phvul.001G227100	Protein phosphatase 2C family protein	6.69453	4.22343	1.40222	0.654469	0.498773	5.6319	2.7593	0.63363	0.222694	0.26867
Phvul.001G229500	glutamine synthase clone R1	251.137	232.629	46.7818	68.8046	50.4666	270.665	211.954	81.5481	83.1069	60.4501
Phvul.001G230000	O-Glycosyl hydrolases family 17 protein	21.2886	2.99689	0.269792	0.017603	0.130397	25.3385	3.54174	0.335413	0.109113	0.10908
Phvul.001G231200	Protein kinase superfamily protein	8.35887	9.32279	2.15725	1.82991	1.40051	10.0486	10.386	2.64699	1.7727	1.96728
Phvul.001G232800	FIZZY-related 3	7.05069	2.48599	0.459434	0.136464	0.0983895	8.24978	1.85755	0.230279	0.13425	0.112771
Phvul.001G235600	Tetratricopeptide repeat (TPR)-like superfamily protein	53.0506	39.163	6.68637	4.87638	4.36164	40.5865	32.2211	7.89106	9.20594	7.09532
Phvul.001G238800	UDP-Glycosyltransferase superfamily protein	2.7432	2.23791	0.221018	0.0770375	0.107567	6.96485	3.31985	0.181324	0.407961	0.350955
Phvul.001G239900	cellulase 2	2.57816	1.47345	0	0	0	4.28957	1.66661	0	0.0224041	0.0512199
Phvul.001G248800	Uroporphyrinogen decarboxylase	90.8468	69.467	23.6126	22.986	21.3292	95.4159	50.8334	23.9099	22.6769	19.9081
Phvul.001G249100	Not Available	14.4831	7.69761	0.273104	0	0	10.5789	5.4914	0	0.116651	0
Phvul.001G251000	myo-inositol-1-phosphate synthase 2	2131.95	1743.89	68.0984	131.113	125.133	3505.48	3926.21	404.222	408.7	337.519
Phvul.001G252300	Not Available	30.0162	29.2919	5.23926	3.42561	2.98488	29.8928	22.7502	5.31451	3.09301	2.66605
Phvul.001G256900	Pectate lyase family protein	96.4008	81.9294	1.24836	0.143923	0	26.0506	35.3269	1.68976	0.875362	0.613729
Phvul.001G257100	photosystem II BY	67.213	50.3427	15.6183	13.3772	17.9575	99.0469	77.1844	21.8583	24.318	28.7286
Phvul.001G258800	DNA-binding HORMA family protein	15.5892	3.35297	0.34581	0.216614	0.156414	18.6836	5.92332	0.511263	0.527829	0.185426
Phvul.001G259100	Ankyrin repeat family protein	12.627	10.2682	0.236122	0.0135345	0.0755987	15.1139	10.0222	0.969912	0.151148	0.187548
Phvul.001G262400	glycosylphosphatidylinositol-anchored lipid protein transfer 1	166.96	384.582	67.5112	54.2591	61.4185	115.367	325.601	48.6181	55.5869	44.7768
Phvul.001G263700	Immunoglobulin E-set superfamily protein	6.13435	8.17355	1.18051	0.278955	0.134412	7.64971	10.903	1.55246	0.27107	0.223078
Phvul.001G265600	aspartate kinase-homoserine dehydrogenase ii	11.615	4.08184	0.909242	0.506419	0.288349	10.968	2.05827	0.0918298	0.0851353	0.135557
Phvul.001G268300	Bifunctional inhibitor/lipid-transfer protein/seed storage 2S albumin superfamily protein	45.0535	36.6692	0.812195	0.607195	0.803836	48.5581	20.2681	1.73987	0.811648	1.16384
Phvul.002G001200	Ribosomal protein L19 family protein	197.741	133.457	53.113	50.4475	45.2598	192.397	129.228	44.0195	35.8451	36.2759
Phvul.002G001801	cationic amino acid transporter 6	2.90236	2.13683	0.145181	0.0413835	0.416209	2.02881	5.89198	0.192238	0.0404564	0.0462453
Phvul.002G004300	Haloacid dehalogenase-like hydrolase (HAD) superfamily protein	6.28585	11.3352	0.376956	0.313402	0.536572	3.15584	14.7112	0.621292	0.315333	0.223078
Phvul.002G006000	Single hybrid motif superfamily protein	194.856	130.819	16.9895	8.01265	12.7436	240.561	157.878	21.3348	17.6612	13.5968
Phvul.002G006500	lsd one like 1	2.6269	2.07015	0.34959	0.265521	0.225932	2.38185	3.16386	0.265421	0	0
Phvul.002G007600	Leucine-rich receptor-like protein kinase family protein	54.9898	49.036	6.53789	6.83346	4.37087	63.9693	36.1247	12.5118	13.7697	10.278
Phvul.002G007900	tubulin alpha-2 chain	4.73076	2.98787	0.185351	0	0	7.84707	3.91445	0.453992	0.0248825	0.0284429
Phvul.002G011900	O-Glycosyl hydrolases family 17 protein	31.2347	6.17285	0.48652	0.0890647	0.16146	32.8484	4.01873	0.206702	0.248954	0.106894
Phvul.002G012300	Peroxidase superfamily protein	90.7819	72.2796	16.8382	9.73018	15.0461	131.088	70.9777	25.7897	8.12502	6.9192
Phvul.002G012500	Phototropic-responsive NPH3 family protein	5.66021	8.02692	0.931538	0.795599	0.664846	8.25072	9.92577	0.884749	1.3542	0.838069
Phvul.002G013200	2-oxoglutarate (2OG) and Fe(II)-dependent oxygenase superfamily protein	20.5888	22.989	3.67819	2.9659	2.66818	16.3187	18.2821	5.6943	6.17816	2.99152
Phvul.002G014100	arabinogalactan protein 18	654.149	832.192	16.2135	3.27686	2.96797	585.32	664.503	15.5177	6.81097	4.52323
Phvul.002G015200	lipoyltransferase 2	6.5282	6.48992	1.74312	1.97878	1.38598	7.3201	7.05584	2.27162	2.67172	1.24707
Phvul.002G015300	end binding protein 1C	25.2384	4.83074	0.154484	0.107448	0.0497464	34.3089	5.89923	0.579365	0.341209	0
Phvul.002G017300	PLC-like phosphodiesterases superfamily protein	4.4838	4.6683	1.70807	1.70999	1.34881	5.13036	4.91485	1.58528	1.24523	0.89088
Phvul.002G018200	ralf-like 34	957.167	901.124	77.8543	47.9122	64.4123	939.989	1196.24	105.151	48.8227	51.9591
Phvul.002G023600	homolog of Synechocystis YCF37	604.613	487.649	158.513	113.866	177.743	560.745	450.511	139.464	174.527	164.893
Phvul.002G024000	photosystem II subunit O-2	635.124	882.758	241.616	136.542	163.914	670.386	981.382	212.837	295.074	304.935
Phvul.002G029100	Not Available	151.881	93.56	19.7145	8.36974	11.9939	164.534	108.107	14.7769	13.6958	13.7547
Phvul.002G030901	alpha/beta-Hydrolases superfamily protein	3.2144	10.8211	0.249765	0	0	2.73737	7.00146	0.0459596	0	0.077447
Phvul.002G031600	laccase 11	2.39103	1.37282	0	0.0162171	0.0287913	3.2705	2.38418	0.0132635	0.0191154	0
Phvul.002G031700	laccase 11	2.03791	1.25228	0.0739541	0.0156019	0.0288936	2.31515	2.17902	0.0271352	0.0775264	0.0228352
Phvul.002G033500	Glycosyl hydrolase superfamily protein	29.4788	22.3902	5.54606	2.14585	2.42937	33.58	15.5238	2.9339	1.88519	1.37014
Phvul.002G034500	hydroxymethylbilane synthase	156.503	82.779	22.038	25.34	25.6487	171.977	65.138	22.6424	22.9895	24.0506
Phvul.002G037500	rubredoxin family protein	121.052	97.871	21.5734	20.7887	26.3127	128.165	156.17	30.5128	37.0347	31.9804
Phvul.002G037700	Transducin family protein / WD-40 repeat family protein	6.08535	1.48127	0.0933239	0	0.0355953	6.89658	1.2548	0.0996949	0.122074	0.0281317
Phvul.002G041100	Plant protein of unknown function (DUF827)	16.5816	29.7307	5.17674	4.4188	3.40566	41.5466	21.7384	8.81631	6.84891	5.91984
Phvul.002G045400	2Fe-2S ferredoxin-like superfamily protein	131.024	97.8972	43.2779	29.9423	31.3526	117.94	74.3433	36.4435	30.449	28.1275
Phvul.002G046900	Cupredoxin superfamily protein	8.16941	4.54208	0.323981	0.376507	0.175382	8.89315	6.77217	0.606381	0.291163	0.0687497
Phvul.002G048500	methylesterase PCR A	139.402	79.9414	4.11074	1.32888	2.64033	215.182	104.356	12.6592	11.819	8.57354
Phvul.002G054000	Leucine-rich repeat (LRR) family protein	13.5692	33.8187	4.02208	1.6069	1.9291	13.2366	30.6236	4.1608	2.35222	2.49796
Phvul.002G061700	Not Available	35.1669	30.5908	6.61151	4.33316	3.55848	42.777	33.6832	7.02689	4.96311	3.76494
Phvul.002G063100	Pectin lyase-like superfamily protein	13.2508	2.02669	0.0570552	0.0246739	0	9.90264	1.83339	0.128412	0.0315923	0.0403353
Phvul.002G071500	polygalacturonase 2	122.945	156.557	53.9475	43.8709	62.7274	152.366	140.809	64.9828	40.1123	43.4728
Phvul.002G071800	Plant protein of unknown function (DUF936)	7.01971	1.7224	0.122745	0.0848799	0.0837262	10.1055	1.72654	0.337662	0.0191926	0.0464429
Phvul.002G073000	nodulin MtN21 /EamA-like transporter family protein	15.8902	14.5099	0.261258	0.22967	0.138946	16.7903	7.70916	0.341932	0.216736	0.0362146
Phvul.002G073100	nodulin MtN21 /EamA-like transporter family protein	10.3836	6.76138	0.723575	0.68269	0.462486	10.7692	7.97376	1.02873	1.61927	0.42921
Phvul.002G073300	nodulin MtN21 /EamA-like transporter family protein	3.78384	2.86085	0.257713	0.353854	0.339349	2.28606	2.15441	0.189233	0.182207	0.0531248
Phvul.002G074000	TRICHOME BIREFRINGENCE-LIKE 27	9.72324	5.86197	1.10756	0.228193	0.609755	9.50007	4.12459	0.460704	0.176227	0.123375
Phvul.002G076700	matrix metalloproteinase	22.5039	10.4626	0.385653	0.290912	0.0474984	36.9727	19.4677	0.415023	0.156459	0.152092
Phvul.002G076900	response regulator 3	19.2533	31.2586	1.17918	2.07702	1.50864	8.14404	23.184	1.72995	1.92611	2.85161
Phvul.002G080000	Putative membrane lipoprotein	3.03138	4.89838	0.415375	0.177231	0.222484	2.46249	5.4589	0.514559	0.702309	0.367778
Phvul.002G080200	glutathione S-transferase TAU 18	42.9453	30.2066	6.96677	5.97484	7.91604	36.1401	35.4099	7.88817	7.66884	8.22015
Phvul.002G086150	origin recognition complex protein 6	13.9794	9.44548	1.00107	0.920107	0.226843	12.6259	6.86264	2.45417	1.21708	0.973966
Phvul.002G088700	NAD(P)-linked oxidoreductase superfamily protein	52.6372	36.1778	6.34738	6.02626	7.69534	69.3718	68.4066	7.54631	11.9791	12.1197
Phvul.002G092200	Leucine-rich repeat (LRR) family protein	373.968	563.904	79.9266	49.7601	60.394	339.583	567.367	107.284	69.2449	72.0367
Phvul.002G095900	Not Available	11.869	8.75388	1.90663	0.563719	0.26029	10.3015	7.95572	1.08404	0.0857157	0
Phvul.002G105400	Peroxidase superfamily protein	25.6545	35.0255	6.66554	2.62821	2.63945	23.704	23.1246	10.1993	3.5087	1.97937
Phvul.002G111100	Leucine-rich receptor-like protein kinase family protein	12.1611	9.52197	1.04686	0.103064	0.0727781	17.577	4.82065	1.23975	0.0977755	0.024042
Phvul.002G111200	ATP binding microtubule motor family protein	18.7405	36.668	3.42906	2.26218	2.13771	24.5844	25.5434	4.17151	1.67147	1.2216
Phvul.002G113900	chromomethylase 1	2.80747	1.80215	0.269507	0.202486	0.332421	6.70805	5.25417	1.59162	1.08973	1.14707
Phvul.002G115100	Cyclin B2:3	15.3807	3.41869	0.167286	0.192357	0.113311	24.2963	4.86148	0.753098	0.154814	0.089073
Phvul.002G124900	Not Available	13.6657	5.18894	0.352952	0.251719	0.837572	15.2101	5.1184	1.06688	1.79014	1.076
Phvul.002G127600	Ribonuclease P protein subunit P38-related	11.0095	9.85673	1.06051	1.99191	2.2072	15.0504	9.41001	1.85492	2.37703	2.14493
Phvul.002G131600	Protein of unknown function (DUF3464)	45.8507	28.3625	7.87136	6.34654	5.28848	50.0513	33.7609	8.16733	11.0076	9.93644
Phvul.002G132600	Not Available	89.1377	34.548	5.61486	1.61698	1.40518	122.909	35.1022	6.31512	1.00379	0.322427
Phvul.002G134100	Tetratricopeptide repeat (TPR)-like superfamily protein	20.093	26.2398	2.49472	1.26148	0.784951	24.95	31.6423	2.30452	5.81055	5.64132
Phvul.002G138000	Not Available	97.2448	107.185	36.8029	35.3349	39.7577	122.069	139.788	42.5144	41.1337	47.9406
Phvul.002G139400	P-glycoprotein 2	7.27422	21.4425	0.77666	0.696438	0.698255	6.24051	13.7724	0.767117	0.703404	0.447832
Phvul.002G140500	Tetraspanin family protein	23.964	6.96692	0.428761	0.20808	0.181717	27.9112	7.59296	0.420614	0.574899	0.439675
Phvul.002G140800	photosystem I subunit K	278.602	254.315	23.4845	9.05897	9.94592	259.377	243.391	8.76253	3.90063	3.6116
Phvul.002G141100	Not Available	91.5804	144.601	3.54571	0.198096	0.130667	85.1542	162.428	9.86386	0.562012	0.645428
Phvul.002G141200	Not Available	123.13	217.58	11.9995	1.75919	1.77243	101.375	158.728	20.3784	2.12565	1.57299
Phvul.002G142800	beta HLH protein 93	87.7808	56.446	9.05155	5.93488	5.96659	110.607	83.2292	15.0486	4.43983	2.72327
Phvul.002G144500	cinnamyl alcohol dehydrogenase 6	40.3195	26.1697	2.37457	2.17323	1.6757	28.1027	18.5847	2.40865	1.37094	1.28868
Phvul.002G149200	Not Available	902.926	1043.97	327.077	333.546	346.684	991.021	1011.87	294.385	258.529	302.798
Phvul.002G153500	nucleotide-rhamnose synthase/epimerase-reductase	103.885	126.691	20.7486	23.1361	21.1909	3.48495	2.93749	0.7993	0.651239	0.174105
Phvul.002G154500	chlorophyll A/B binding protein 1	10404.3	10730.7	1173.93	187.261	266.047	10263.1	7269.06	536.329	233.375	229.652
Phvul.002G154700	chlorophyll A/B binding protein 1	10397	10728.1	1168.98	186.804	265.307	10228.2	7264.22	535.56	233.453	229.834
Phvul.002G158800	brassinosteroid-responsive RING-H2	53.8716	30.7405	14.1789	8.71007	8.34145	62.2767	39.3803	17.5621	17.6924	17.209
Phvul.002G162500	cytokinin response factor 4	11.4989	7.49653	3.23333	2.00949	0.940027	16.7675	3.48666	1.04011	0.457099	0.219078
Phvul.002G162600	arabinogalactan protein 16	179.779	145.638	21.5293	17.8741	20.217	189.385	128.276	38.1663	30.984	25.985
Phvul.002G165000	Glycine-rich protein family	12.8825	7.1924	1.65583	0.484646	0.648483	18.9686	8.8482	2.05647	1.25353	0.656931
Phvul.002G165100	phosphoinositide 4-kinase gamma 4	5.53806	3.10324	0.691339	0.174727	0.203501	7.32581	3.65807	0.952826	0.291748	0.235109
Phvul.002G165600	ALBINA 1	34.4186	40.5137	13.6286	13.8567	10.5272	41.981	36.6395	15.4519	16.4518	14.6255
Phvul.002G167200	beta-galactosidase 3	41.9363	37.5541	4.61421	1.68458	1.26818	40.4278	27.9707	6.359	1.1272	1.05386
Phvul.002G170300	expansin A15	212.518	164.82	24.0334	10.934	9.63766	188.521	112.166	31.7875	20.7299	19.1362
Phvul.002G181000	Not Available	202.294	136.818	2.27117	0.346812	0	247.694	201.133	4.73171	0.657618	0.12273
Phvul.002G182100	Cytochrome b561/ferric reductase transmembrane protein family	9.49474	17.8532	1.36881	0.311163	0.625945	9.50638	26.6611	1.9891	0.679218	0.24488
Phvul.002G183200	inorganic carbon transport protein-related	19.2126	23.2871	6.78401	4.30664	6.46161	20.4557	34.6087	4.32002	6.04305	5.19992
Phvul.002G184100	Not Available	4.1989	3.31649	0.579118	0.279231	0.509986	4.93574	4.48019	0.381082	0.135002	0.160702
Phvul.002G185400	Not Available	5.90574	3.94359	0.60282	0.0638828	0.355872	6.29505	3.30885	0.414443	0.5203	0.239215
Phvul.002G187500	FK506-binding protein 13	24.7229	28.4991	4.6765	6.5042	5.30575	18.1102	17.9747	1.96384	4.04519	3.14684
Phvul.002G196400	chlorophyll A/B binding protein 1	13747.7	11758.3	1714.87	510.486	424.823	13905.8	10645.6	1915.76	2775.35	2864.59
Phvul.002G200300	FAD-binding Berberine family protein	4.73667	4.5552	0.661992	0.338843	0.162372	29.314	8.54291	2.4909	1.66366	1.14219
Phvul.002G201600	polygalacturonase inhibiting protein 1	202.265	31.4566	1.9523	2.20117	3.07116	224.807	25.5353	2.20908	2.24557	1.16777
Phvul.002G201700	polygalacturonase inhibiting protein 1	67.8913	15.2041	2.9276	3.41179	3.83544	101.191	12.729	3.66213	0.753425	0.427291
Phvul.002G206400	P-loop containing nucleoside triphosphate hydrolases superfamily protein	13.0314	13.4881	4.41702	4.66826	4.0019	13.5672	8.93792	2.94967	3.40028	2.6012
Phvul.002G206800	beta-D-xylosidase 4	59.6636	9.92647	0.187938	0.153006	0.0854234	70.875	6.65557	0.303507	0.0714999	0.212915
Phvul.002G207500	light harvesting complex photosystem II subunit 6	1013.88	1136.73	201.249	72.3283	74.385	1197.82	1036.56	173.828	162.196	160.273
Phvul.002G208500	Heavy metal transport/detoxification superfamily protein	4.22884	4.50752	0.110389	0	0	6.32087	4.81816	0.410623	0.117393	0.139741
Phvul.002G210300	RNA-binding (RRM/RBD/RNP motifs) family protein	16.8314	25.6025	3.53689	2.49326	1.81155	16.1953	23.8771	3.0171	1.66184	1.21575
Phvul.002G210750	UbiA prenyltransferase family protein	28.4751	48.4385	6.57868	3.1697	1.97372	24.6239	32.1116	3.9853	3.05231	1.86725
Phvul.002G211000	arabinogalactan protein 1	238.703	151.392	7.60073	1.88219	2.07352	333.371	129.453	10.5098	2.46129	2.69139
Phvul.002G211800	Not Available	191.086	236.906	1.95284	0.292796	1.09322	212.156	474.377	1.76444	1.46484	1.60472
Phvul.002G212100	Not Available	199.397	5.2442	0.41218	0.212513	0	73.3302	3.03659	0.859142	0.627699	0.115801
Phvul.002G216600	NAD(P)-linked oxidoreductase superfamily protein	245.897	181.779	56.368	45.1887	36.0095	214.931	167.187	57.5558	29.7672	24.741
Phvul.002G218100	kinesin 5	2.29966	1.82441	0.25082	0.171695	0.14843	3.55817	1.90752	0.245132	0.0429045	0.0847734
Phvul.002G229200	Pollen Ole e 1 allergen and extensin family protein	415.358	179.468	75.7748	18.7681	9.94284	493.314	207.914	86.9933	12.8234	11.2719
Phvul.002G229700	Ribosomal protein S5 family protein	209.618	130.86	41.8373	36.9324	38.1334	268.904	130.418	48.0455	36.6986	40.6977
Phvul.002G230700	Not Available	3.58376	2.36171	0.229289	0.0322937	0	4.42575	2.65666	0.307112	0.160468	0.0527918
Phvul.002G231500	HSP20-like chaperones superfamily protein	39.5379	6.70216	0.760526	0.449504	0.40741	50.8634	16.3511	0.566235	0.271102	0.347418
Phvul.002G231800	HSP20-like chaperones superfamily protein	43.534	25.1356	1.89995	1.53402	3.66343	16.0783	20.5057	0.612285	0.614834	0.42727
Phvul.002G232100	Not Available	52.2277	92.0186	5.24136	0.720864	0.997774	61.0565	51.1953	5.49444	1.81804	2.45417
Phvul.002G232300	Glucose-6-phosphate/phosphate translocator-related	794.77	820.321	170.862	131.613	142.814	825.226	758.368	222.619	210.358	212.723
Phvul.002G232600	HAESA-like 1	12.7646	10.428	3.02966	1.29296	1.1812	19.6296	10.7676	3.42322	1.38397	1.29282
Phvul.002G237400	tubulin alpha-5	1030.51	1026.97	230.371	304.866	274.196	975.061	740.522	295.579	271.755	271.445
Phvul.002G239500	Xanthine/uracil permease family protein	12.467	6.58332	0.956115	0.348855	0.188908	12.7635	4.95407	1.24073	0.440515	0.280821
Phvul.002G243500	GDSL-like Lipase/Acylhydrolase superfamily protein	90.2136	100.147	13.8572	2.89431	2.95133	105.97	76.6637	18.4809	1.99029	1.21483
Phvul.002G246500	Not Available	33.2669	20.3028	1.74904	2.00776	3.59614	36.0631	21.6254	3.13436	4.54162	3.89345
Phvul.002G250100	maternal effect embryo arrest 9	21.7064	4.06785	0.513131	0.27589	0.115097	14.2978	5.97939	2.25248	0.697229	0.385126
Phvul.002G250300	F-box/RNI-like superfamily protein	10.2658	4.69563	0.702929	0.226605	0.0387311	10.8615	3.46014	1.10295	0.552771	0.606643
Phvul.002G250400	Pathogenesis-related thaumatin superfamily protein	2.09094	2.19217	0.0707724	0	0.170953	1.64522	3.08007	0.159155	0	0
Phvul.002G250600	plantacyanin	80.9481	50.384	4.03935	0.508082	0	71.1759	46.0551	1.1635	0.264897	0.231603
Phvul.002G250700	plantacyanin	394.41	245.915	50.8557	48.1935	25.9558	304.983	242.069	15.9787	20.7808	28.6307
Phvul.002G252400	Carbohydrate-binding X8 domain superfamily protein	5.00383	1.10595	0	0	0	2.24506	2.36984	0.257223	0.0613646	0
Phvul.002G253700	photosystem II BY	1169.02	1368.18	350.932	153.102	191.48	1512.79	1466.9	263.615	286.388	357.532
Phvul.002G254900	Lipase/lipooxygenase; PLAT/LH2 family protein	1997.9	894.514	24.8114	11.1466	11.021	4012.24	1472.04	72.8947	32.3565	24.1513
Phvul.002G256700	Ribosomal L29 family protein	177.539	126.428	45.825	39.3361	48.2921	167.212	104.006	46.3229	41.7585	38.1666
Phvul.002G261700	myo-inositol-1-phosphate synthase 3	432.768	379.107	9.69713	3.38517	3.85147	394.419	181.835	4.71938	0.915365	0.63748
Phvul.002G263000	RING-H2 finger A2A	27.3819	20.9366	3.89976	0.999143	0.402411	40.4727	31.313	5.6321	1.01855	0.658645
Phvul.002G264200	ABC2 homolog 13	31.0214	37.1724	2.17975	1.96409	1.90038	36.0053	45.8803	3.79814	5.88959	3.90376
Phvul.002G264700	Not Available	25.7614	54.4168	8.04525	4.42528	2.53518	17.0746	31.6008	6.11234	6.95808	4.948
Phvul.002G268500	cinnamyl alcohol dehydrogenase 9	178.666	130.946	20.4992	21.8959	22.9761	168.362	124.285	18.8865	29.0745	26.9366
Phvul.002G269000	Plastid-lipid associated protein PAP / fibrillin family protein	10.0212	8.38333	1.10602	0.374939	0.12192	8.59285	10.3752	0.901878	0.772801	0.49469
Phvul.002G269200	Histone superfamily protein	285.37	66.2074	10.0328	7.67991	8.61231	306.859	84.5649	25.546	16.5918	15.9434
Phvul.002G269300	Histone superfamily protein	633.02	156.8	24.4894	13.6426	10.9986	709.22	175.435	74.7657	42.9122	50.8577
Phvul.002G269400	photosystem I reaction center subunit PSI-N; chloroplast; putative / PSI-N; putative (PSAN)	726.791	775.065	77.4877	47.667	49.0881	732.446	1006.62	58.3896	93.7832	95.8571
Phvul.002G276300	Not Available	16.9058	2.3299	0.128761	0.109117	0.101038	20.2428	4.22151	0.517396	0.209569	0.0798522
Phvul.002G280800	transferases; transferring glycosyl groups	33.9974	17.7295	4.97698	2.72062	2.59829	37.8479	17.9494	4.21195	1.35776	1.84178
Phvul.002G281900	magnesium-protoporphyrin IX methyltransferase	226.176	199.1	93.9884	46.9459	42.8167	236.687	195.231	85.1598	55.018	49.3176
Phvul.002G282700	serine carboxypeptidase-like 45	2.70453	2.31667	0.476871	0.0490601	0	3.12141	1.91827	0.35671	0.0959221	0.0274119
Phvul.002G282800	acyl carrier protein 4	222.989	168.466	6.2629	4.24274	4.00437	196.926	129.112	4.72964	3.03156	2.46173
Phvul.002G290400	plasma membrane intrinsic protein 1:4	1310.28	1042.95	27.2934	8.94099	10.1341	1556.41	1256.19	38.8125	18.1866	10.4667
Phvul.002G290600	Protein kinase superfamily protein	2.11576	2.19303	0.38872	0.202344	0.154865	2.63648	1.83735	0.299291	0.168973	0.0329928
Phvul.002G290700	cytochrome P450; family 86; subfamily A; polypeptide 4	177.068	351.48	4.32279	2.02516	1.70245	179.393	287.073	3.98054	3.78628	2.09841
Phvul.002G291800	brassinosteroid-responsive RING-H2	12.4201	7.51636	2.15705	1.3727	0.708893	12.3221	7.02073	1.74151	1.72144	1.83144
Phvul.002G292100	Protein of unknown function (DUF604)	12.377	12.0534	0.976924	0.655874	0.729659	12.3704	9.09448	1.51499	0.621703	0.624181
Phvul.002G294800	Disease resistance-responsive (dirigent-like protein) family protein	5.36051	6.10622	0.436431	0.0605505	0.0856162	6.83828	2.90585	0.240212	0.056843	0.14324
Phvul.002G295000	Not Available	15.1182	10.4433	1.3042	0.742493	0.490614	22.7704	15.3226	1.72485	0.620697	0.608585
Phvul.002G295600	Leucine-rich repeat protein kinase family protein	31.0179	31.8395	3.48293	2.3685	1.92996	31.8949	24.5492	4.47362	2.78927	1.70054
Phvul.002G296700	HMG (high mobility group) box protein	10.671	3.51302	0.19757	0.104578	0.0694841	18.191	2.72693	0.435537	0.0695916	0.11532
Phvul.002G297500	subtilisin-like serine protease 3	2.74715	1.17047	0	0	0	1.76067	1.43314	0	0	0
Phvul.002G299000	phosphoinositide 4-kinase gamma 4	5.76139	5.06766	0.0373459	0.0682881	0.0289482	5.63608	4.17574	0.0930872	0.0590904	0.047663
Phvul.002G300400	3-ketoacyl-acyl carrier protein synthase I	14.0563	16.967	0.622393	0.567874	0.560714	12.635	11.4337	0.289708	0.909868	0.79107
Phvul.002G300600	Translation elongation factor EF1B/ribosomal protein S6 family protein	168.687	102.498	30.2584	33.0216	29.8775	172.396	104.979	32.3762	23.1331	24.6256
Phvul.002G304500	Protein kinase protein with adenine nucleotide alpha hydrolases-like domain	4.87549	5.63284	1.80729	0.805133	0.653799	4.8625	4.68716	1.62772	0.796872	0.873304
Phvul.002G307200	Leucine-rich repeat (LRR) family protein	8.07787	7.522	0.661895	0.449024	0.349205	8.48778	3.86172	0.831636	1.07238	0.385215
Phvul.002G307800	O-Glycosyl hydrolases family 17 protein	41.4758	27.6231	5.62391	2.98135	2.28609	47.2995	33.4331	7.62059	2.30883	1.79971
Phvul.002G308000	Pectin lyase-like superfamily protein	13.6341	9.21431	0.730854	0.0305162	0	18.1184	6.47722	0.363072	0	0
Phvul.002G308700	Nucleotide-diphospho-sugar transferases superfamily protein	13.5896	19.5417	3.74973	4.07349	3.7499	14.8117	11.4806	3.72235	4.03384	2.71319
Phvul.002G310800	Not Available	4.93009	5.65774	1.74796	1.68098	1.86284	2.35157	2.40548	0.65113	0.154288	0.615401
Phvul.002G312400	ABI-1-like 1	19.6832	41.9474	2.60801	0.268157	0.197563	28.4123	49.2195	5.77647	0.130865	0.114417
Phvul.002G312900	polyol/monosaccharide transporter 5	11.4808	16.7854	4.15008	0.73103	1.07037	8.98481	10.6299	3.45792	2.03674	2.23871
Phvul.002G313700	Not Available	85.0058	78.2205	17.8271	10.6858	9.55107	65.659	83.3928	20.3463	18.0911	20.9891
Phvul.002G314200	Leucine-rich repeat (LRR) family protein	93.2391	79.4927	20.7973	11.5295	15.7636	137.651	68.6036	17.8001	3.2855	2.8853
Phvul.002G314600	Heavy metal transport/detoxification superfamily protein	5.48203	10.803	0.387199	0.0694139	0	3.47771	10.8466	0.68989	0.167023	0.206179
Phvul.002G318800	glycosyl hydrolase 9B1	45.5263	43.3743	9.14637	2.84373	2.84067	41.3903	29.103	7.07421	2.98919	3.17814
Phvul.002G319300	Dynein light chain type 1 family protein	5.5596	5.60588	1.01041	0.0683779	0.608938	6.90513	7.26523	1.18894	0.91325	0.406202
Phvul.002G319900	plasmodesmata-located protein 6	41.7381	46.1007	11.871	5.28994	3.19389	35.3772	45.8545	11.3462	2.92537	3.11218
Phvul.002G325000	Not Available	12.5604	12.2491	0.620068	0.732498	0.855585	14.3807	8.16991	0.997398	0.735503	0.549346
Phvul.002G327800	Not Available	97.3526	89.3204	12.2219	10.6032	5.05105	107.383	121.705	25.756	19.6951	17.6634
Phvul.002G327900	Glutaredoxin family protein	12.8145	5.40147	1.11156	0.194435	0.227633	15.568	5.67317	2.27915	0.920271	0.969228
Phvul.002G329400	Pathogenesis-related thaumatin superfamily protein	254.016	66.4525	9.81838	3.29976	4.73534	406.652	46.1952	13.2195	3.7478	3.33999
Phvul.002G331400	receptor-like kinase 1	142.788	132.209	15.1894	12.888	12.3761	201.453	121.591	22.5317	12.5383	9.7114
Phvul.002G332400	homeobox protein 33	66.3885	22.3367	3.75839	0.972181	0.347503	112.662	25.4145	5.89484	2.70912	1.13412
Phvul.003G009000	BUB1-related (BUB1: budding uninhibited by benzymidazol 1)	20.3588	5.1149	1.12863	0.553822	1.23485	24.7802	4.9043	0.709698	0.257113	0.469244
Phvul.003G010300	PPPDE putative thiol peptidase family protein	17.4859	13.2707	2.37338	1.56268	1.43834	19.373	12.7595	4.50137	2.26952	1.69294
Phvul.003G010600	long-chain acyl-CoA synthetase 2	14.1712	34.6615	1.18443	0.44967	0.495371	10.5923	28.694	2.39872	1.01764	0.526157
Phvul.003G010700	allene oxide synthase	114.793	93.2658	33.8593	25.3366	20.717	148.924	123.04	37.0002	16.1502	17.2361
Phvul.003G011200	cytochrome b6f complex subunit (petM); putative	365.283	348.234	66.3839	42.3606	54.8166	365.195	262.424	45.5274	46.8669	47.8691
Phvul.003G014500	Cytochrome b561/ferric reductase transmembrane protein family	3.36444	4.83874	0.536286	0.127288	0.233636	1.83337	5.40056	0.181182	0.104986	0
Phvul.003G016000	RNA-binding (RRM/RBD/RNP motifs) family protein	24.8919	33.0981	5.90842	4.70887	5.81789	24.5498	20.5358	7.98747	6.75465	5.27774
Phvul.003G017900	Not Available	5.88411	4.47184	0.980537	0.579541	0.741164	9.09791	7.22666	1.07251	1.4337	1.17913
Phvul.003G026700	Eukaryotic aspartyl protease family protein	35.3668	25.1198	1.88287	0.561152	0.367438	51.1802	28.941	1.37275	0.17013	0.211416
Phvul.003G027200	Not Available	6.46434	7.56823	1.76493	0.83605	1.88158	5.90636	7.07409	1.40333	1.27259	1.37152
Phvul.003G027600	Protein kinase superfamily protein	5.68258	7.44589	1.19127	0.839924	0.85388	4.75605	4.00984	1.26431	0.67024	0.421888
Phvul.003G028600	Eukaryotic aspartyl protease family protein	22.6355	14.8245	2.11431	1.18874	0.848372	28.1344	12.0573	2.19163	1.24483	0.520214
Phvul.003G029700	leucine-rich repeat transmembrane protein kinase family protein	48.8767	47.4548	7.505	1.83429	0.886968	50.6639	37.0946	9.01072	2.52413	1.74809
Phvul.003G031300	3-ketoacyl-CoA synthase 6	2.8992	2.2838	0.0638547	0	0.0335283	3.63378	1.17381	0.0461887	0.0456262	0
Phvul.003G032500	Auxin efflux carrier family protein	7.82408	10.684	0.988583	0.652955	0.721111	13.1834	10.3437	0.858441	1.07602	1.14592
Phvul.003G034800	Not Available	15.3669	19.0335	4.0248	1.35335	1.9186	15.8015	22.3115	3.50361	2.13384	1.62402
Phvul.003G035400	alpha-xylosidase 1	167.512	136.242	22.1315	11.2569	12.7265	202.262	80.2698	35.4762	27.1659	22.6577
Phvul.003G035700	CLAVATA3/ESR-RELATED 43	14.551	5.89239	0.249734	0.222206	0.135487	18.2173	7.90733	0.62263	0.269239	0
Phvul.003G038900	Adenine nucleotide alpha hydrolases-like superfamily protein	2.33482	3.14318	0.0401416	0.0347189	0.0642967	2.10164	1.86551	0.0906124	0	0
Phvul.003G039500	Not Available	7.63017	8.78786	1.11925	0.506702	0.339997	11.0648	11.9575	1.81846	2.24442	1.11838
Phvul.003G045300	PsbQ-like 2	30.1438	38.2317	9.17924	5.9525	9.30509	36.4928	43.0746	7.26755	8.22902	8.48223
Phvul.003G046500	Arabinanase/levansucrase/invertase	2.00907	2.30519	0.296685	0.25538	0.0333342	2.93036	2.52903	0.139594	0.411182	0.351721
Phvul.003G046700	Argonaute family protein	10.8983	11.7961	1.37509	1.02041	0.608203	18.2564	15.2856	2.00326	2.95172	2.58424
Phvul.003G047100	UDP-glycosyltransferase 73B4	67.7433	21.1956	7.67599	6.66895	9.937	124.613	19.547	6.73687	6.5191	5.56437
Phvul.003G050600	HXXXD-type acyl-transferase family protein	75.7392	106.409	1.74767	0.309858	0.151995	102.458	78.1	0.558238	0.483027	0.0295545
Phvul.003G052000	BURP domain-containing protein	76.8902	52.3171	1.33846	0.620967	0.157843	56.4547	28.3821	0.884329	1.45701	0.0617098
Phvul.003G056000	response regulator 3	51.68	34.1326	5.46422	9.33965	7.8771	64.0381	79.2303	16.5597	18.242	16.9974
Phvul.003G058200	Tetratricopeptide repeat (TPR)-like superfamily protein	55.8951	44.1596	11.3337	9.67435	7.22712	62.6898	39.5834	12.7043	15.8765	14.6049
Phvul.003G059800	Not Available	205.45	184.519	14.787	2.1545	1.35197	149.887	153.414	2.12294	1.33832	0.876312
Phvul.003G060700	basic helix-loop-helix (bHLH) DNA-binding superfamily protein	3.24553	1.67352	0.0627954	0.0547852	0.0343647	6.09679	2.56718	0.141703	0	0.0298532
Phvul.003G061600	Pectin lyase-like superfamily protein	45.3198	22.4796	2.44658	0.818724	1.04262	61.4222	27.8492	5.84416	1.69293	2.04324
Phvul.003G063000	SOUL heme-binding family protein	3.52942	6.036	0.380999	0	0	2.91352	3.20568	0.488628	0.0577549	0
Phvul.003G067500	basic helix-loop-helix (bHLH) DNA-binding superfamily protein	2.19483	1.65603	0	0.0934456	0	4.58707	2.24337	0.162523	0	0.136768
Phvul.003G067800	myb domain protein 88	5.54806	6.85903	2.23383	1.15509	1.09014	8.01577	5.9366	2.10591	1.4982	1.07705
Phvul.003G068300	IQ-domain 28	11.1619	15.7914	1.75739	1.05363	0.911244	11.9791	14.455	2.15437	0.71457	0.61149
Phvul.003G072000	BIG PETAL P	29.4042	26.0533	8.01684	10.4658	11.081	23.9098	20.646	6.00955	7.16669	4.28818
Phvul.003G073800	Histone superfamily protein	441.765	119.301	15.8958	6.08786	3.82259	500.473	140.577	43.8228	16.2374	21.819
Phvul.003G076500	ADP glucose pyrophosphorylase large subunit 1	8.23461	9.85133	2.33451	1.53878	1.35257	5.31892	7.13308	1.43999	1.58855	0.867461
Phvul.003G076600	glucose-6-phosphate/phosphate translocator 2	9.97181	7.29637	0.70645	0.1455	0.126046	6.98877	8.55276	0.659363	0.224212	0.0985569
Phvul.003G076800	beta glucosidase 46	7.56811	6.2255	1.61017	1.58027	1.05544	16.1736	6.02888	2.48265	2.33306	2.01497
Phvul.003G076900	cytochrome P450; family 77; subfamily B; polypeptide 1	22.0456	3.82616	0.120841	0.0700479	0.129375	33.0366	2.11461	0.209822	0.308802	0.132717
Phvul.003G078900	Not Available	8.89774	1.53519	0.15829	0.0742865	0.0582012	14.2406	1.58782	0.269848	0.0779293	0.0493178
Phvul.003G080100	SKU5 similar 4	83.5098	50.593	2.07027	0.646335	0.928874	119.801	47.6931	2.72308	0.990518	0.631471
Phvul.003G080400	Glycine cleavage T-protein family	62.275	64.4507	10.6264	4.96148	5.223	52.8845	44.0329	9.63322	4.24244	3.52634
Phvul.003G081900	Not Available	14.7314	8.5477	1.17565	0.522119	0.552918	21.2607	9.00403	0.764582	0.594865	0.547964
Phvul.003G083600	Immunoglobulin E-set superfamily protein	5.23033	2.3111	0.202065	0.154455	0	5.39643	4.85725	0.151651	0.0432007	0.0514248
Phvul.003G083900	SWIB complex BAF60b domain-containing protein	12.8803	9.98918	2.76837	2.84248	3.31944	17.7883	11.6133	2.63421	1.84903	1.66002
Phvul.003G085500	Not Available	94.098	61.8251	9.82458	4.79544	5.91503	118.642	96.382	12.2659	10.3486	10.9576
Phvul.003G092100	Eukaryotic aspartyl protease family protein	30.862	21.0982	8.4096	5.08205	6.95758	42.1599	26.3591	7.13151	6.01761	6.45802
Phvul.003G095400	alpha/beta-Hydrolases superfamily protein	4.52388	3.70951	0.384618	0.300615	0.27213	1.9758	2.28782	0.28404	0.0464747	0.10625
Phvul.003G096600	Not Available	4.22709	5.94984	0.388714	0.13038	0.0386202	7.2813	3.95975	0.46217	0.105111	0.190763
Phvul.003G099600	Deoxyxylulose-5-phosphate synthase	97.0012	140.903	18.2603	7.95359	7.4285	106.462	141.109	18.045	18.5072	15.2823
Phvul.003G102100	Galactose oxidase/kelch repeat superfamily protein	19.908	33.1223	7.76219	4.71499	3.28149	17.8178	24.4419	5.66773	3.2226	1.90281
Phvul.003G104900	Heavy metal transport/detoxification superfamily protein	28.5256	13.5688	0.521534	0.0298772	0.278436	33.6561	13.2414	0.490078	0.0765093	0.0437286
Phvul.003G106300	AWPM-19-like family protein	6.17978	9.93731	1.16603	0.746326	0.779307	5.31388	13.0969	0.679652	1.17577	1.39935
Phvul.003G108700	Pectin lyase-like superfamily protein	65.6323	157.509	12.781	7.82578	5.31682	44.2511	133.578	9.73133	12.2373	10.5022
Phvul.003G110300	Not Available	218.593	179.931	35.9176	27.7435	43.4188	270.436	208.377	60.9921	35.3395	37.579
Phvul.003G115400	ubiquitin-conjugating enzyme 23	4.22994	3.17115	0.244974	0.150055	0.0981931	3.41464	2.18761	0.432363	0.200702	0
Phvul.003G116900	Plant invertase/pectin methylesterase inhibitor superfamily protein	43.4939	33.2996	5.37223	7.39437	6.58151	55.5431	63.2025	9.19208	6.58251	5.52842
Phvul.003G124600	indole-3-acetic acid inducible 31	7.68873	5.04569	1.43903	0.854007	0.425505	7.99102	6.76001	2.75869	2.45255	1.8176
Phvul.003G127650	SAUR-like auxin-responsive protein family	13.4042	8.69993	0.418937	0.375518	0.537648	8.22868	6.94596	1.36513	0.630666	0.328457
Phvul.003G128266	Thioredoxin superfamily protein	153.322	107.118	5.92366	4.00698	4.44439	148.274	94.6756	5.21033	3.09906	3.19732
Phvul.003G128900	chaperonin 20	68.615	30.4636	6.31289	3.56651	2.46859	72.1111	34.2271	7.5177	2.84248	3.00009
Phvul.003G131000	Putative membrane lipoprotein	37.5822	9.40398	0.634872	0.0438404	0.0790882	47.2386	12.3926	1.19403	0.262652	0.130218
Phvul.003G131400	germin 3	196.778	39.5787	0.834088	0.262212	0.236009	209.78	10.4409	0.729285	0.0538128	0
Phvul.003G132500	photosystem II subunit X	678.475	722.021	136.784	74.7888	62.2624	756.245	786.226	121.483	138.24	152.421
Phvul.003G135200	heat shock transcription factor A2	10.0072	10.3935	2.91882	1.24677	0.769625	8.12119	14.8737	3.54302	3.02512	2.58364
Phvul.003G136600	Not Available	42.718	44.7541	13.3025	14.7817	18.673	35.7188	31.1475	7.55397	4.23208	4.87652
Phvul.003G138526	Not Available	10.4965	2.96876	0.157316	0.441877	0	13.9832	9.915	0.474381	0.263598	0.212622
Phvul.003G140726	Clp amino terminal domain-containing protein	1.89834	2.46642	0.150563	0.134597	0.214242	2.99835	1.52292	0.197025	0.124905	0.0650516
Phvul.003G143700	sequence-specific DNA binding transcription factors:transcription regulators	9.79913	8.16084	0	0	0	18.6162	3.96101	0.035856	0	0
Phvul.003G143800	H(+)-ATPase 2	14.9559	13.9893	2.3454	1.75819	1.75052	19.239	6.62598	1.80527	2.02143	1.67771
Phvul.003G148400	CAP (Cysteine-rich secretory proteins; Antigen 5; and Pathogenesis-related 1 protein) superfamily protein	55.0812	55.6742	19.4148	2.62701	7.5349	74.0637	74.0155	13.6357	5.81569	8.39438
Phvul.003G148550	CAP (Cysteine-rich secretory proteins; Antigen 5; and Pathogenesis-related 1 protein) superfamily protein	80.8889	59.4095	6.56222	0.645213	0.652667	156.415	66.3438	12.7403	2.35938	2.39234
Phvul.003G152200	Not Available	100.341	136.964	8.42613	2.13163	1.67956	90.3145	108.51	15.1779	6.90683	5.55133
Phvul.003G153700	Ribosomal protein L35	170.544	104.875	30.3069	36.3049	45.7329	177.068	114.508	40.0959	37.4801	44.9162
Phvul.003G158300	alpha/beta-Hydrolases superfamily protein	9.12424	15.005	2.34434	1.64859	0.727324	8.51209	12.9138	2.09291	0.866183	0.588923
Phvul.003G158500	Glycosyl hydrolase family protein with chitinase insertion domain	23.3146	8.63511	0.553439	0.223063	0.574382	9.03102	2.74728	0.185312	0	0
Phvul.003G159700	Leucine-rich repeat protein kinase family protein	82.6384	80.01	22.4198	12.1036	11.8474	98.014	56.0743	27.2483	14.8292	12.9324
Phvul.003G160400	3-ketoacyl-CoA synthase 11	23.5642	19.5816	4.17915	3.41628	2.3444	37.8434	34.1506	10.0891	5.13861	3.68109
Phvul.003G165000	Integrase-type DNA-binding superfamily protein	11.6497	17.5298	0.4015	0.216963	0.213532	10.6089	18.5758	0.559014	0.812222	0.402596
Phvul.003G166300	chloroplast thylakoid lumen protein	74.4714	57.3934	14.4469	12.6027	10.3037	64.9916	65.4704	17.2936	14.9913	14.1958
Phvul.003G166500	blue-copper-binding protein	48.0992	41.1256	1.99489	0.949438	1.51241	44.6141	54.6609	2.22344	2.78499	2.78085
Phvul.003G169100	Bifunctional inhibitor/lipid-transfer protein/seed storage 2S albumin superfamily protein	925.409	736.768	40.2452	34.4886	33.3113	1023.55	980.36	53.4458	37.4517	22.4921
Phvul.003G170566	purple acid phosphatase 26	3.20788	3.64594	0.228477	0.0821757	0.584715	3.28835	3.79696	0.216178	0.16067	0
Phvul.003G170632	purple acid phosphatase 26	2.63061	2.32785	0.124041	0.0367977	0.130659	2.19174	3.32904	0.151716	0	0
Phvul.003G171800	glucuronidase 3	12.7431	17.3644	3.0438	1.3922	1.18942	13.4308	19.4987	4.36671	2.4117	3.28749
Phvul.003G173400	chlororespiratory reduction 6	7.34607	4.89233	1.1518	1.21625	1.56705	6.61174	7.52218	1.55881	1.50835	0.969813
Phvul.003G178500	Cyclophilin-like peptidyl-prolyl cis-trans isomerase family protein	15.3035	12.5251	3.16267	1.32595	1.90847	21.2616	15.6341	4.15276	4.18204	4.16121
Phvul.003G180100	calcium sensing receptor	31.0609	23.5149	9.08006	7.05463	6.84637	41.3578	36.0862	9.96442	9.33295	8.56244
Phvul.003G184400	RPA70-kDa subunit B	24.4859	13.9224	1.63216	0.562669	0.399502	27.7141	9.03388	3.46315	1.85726	1.66238
Phvul.003G188901	fucosyltransferase 1	15.4611	19.9017	3.58746	2.61857	1.98342	14.2333	14.4	6.51438	5.7988	5.09399
Phvul.003G189600	Pyridine nucleotide-disulphide oxidoreductase family protein	699.176	586.426	32.0349	13.198	14.7274	962.081	634.733	35.7268	40.5881	35.6449
Phvul.003G191700	IQ-domain 31	35.8362	57.0055	15.8665	14.0821	11.613	64.6943	65.3597	26.4153	20.9514	18.2206
Phvul.003G191800	Not Available	15.4811	6.00357	0.763898	0.34019	0.362117	21.006	7.84318	2.75868	0.606126	0.812291
Phvul.003G193100	Leucine-rich repeat protein kinase family protein	5.27502	1.2046	0.0837749	0	0	8.49621	1.42292	0.200793	0.0365623	0
Phvul.003G196600	DP-E2F-like 1	10.1219	5.47724	0.239911	0.123086	0.0858547	11.812	4.05894	0.457908	0.206094	0.393815
Phvul.003G197400	Gibberellin-regulated family protein	172.239	230.928	48.0614	70.2272	97.3514	210.055	265.358	12.0757	16.6247	18.0062
Phvul.003G197900	RHO-related protein from plants 10	3.3587	4.57817	0.27865	0.0395671	0.219825	2.70779	2.89683	0.58115	0.0486494	0.0646818
Phvul.003G200100	myb domain protein 66	21.6915	5.23719	0	0	0.0829953	20.5688	2.39177	0	0	0
Phvul.003G200600	Dof-type zinc finger DNA-binding family protein	5.39718	5.94815	0.499999	0.0628184	0.098888	5.50652	6.65412	0.301145	0.132667	0.282674
Phvul.003G203000	Protein of Unknown Function (DUF239)	19.7123	19.1592	2.19232	1.06237	0.624933	29.0974	22.8597	5.25039	1.69442	1.64431
Phvul.003G205600	RAB GTPase homolog E1B	222.711	155.228	51.7968	41.1847	42.507	265.055	119.247	48.2946	38.9929	39.3115
Phvul.003G206500	Not Available	12.4977	19.4062	0.953907	0.561735	0.986698	7.61464	18.7495	0.779653	1.1268	0.587953
Phvul.003G206700	chloroplast RNA-binding protein 31B	283.135	218.924	72.139	66.996	71.7167	349.137	238.784	80.5033	74.5609	71.5778
Phvul.003G208000	GDSL-like Lipase/Acylhydrolase superfamily protein	51.1793	68.0741	3.50845	2.33476	2.27024	50.868	55.6075	3.22875	1.21118	0.803441
Phvul.003G208400	Not Available	11.1364	6.96404	1.28525	1.03357	0.674451	12.6761	8.44026	3.3949	2.4562	3.01033
Phvul.003G208700	Not Available	12.0771	11.6591	0.722913	0.26179	0.464773	8.85781	3.29873	0.218245	0.314958	0.205134
Phvul.003G209000	Not Available	9.90804	3.49639	0.594366	0.0601636	0.112317	28.5193	9.96271	0.390969	0.417564	0.279612
Phvul.003G211100	ATP synthase delta-subunit gene	471.49	509.691	86.3206	59.3109	77.5479	568.112	451.002	69.0676	67.1989	71.8951
Phvul.003G212100	Not Available	11.8686	4.06684	0.145083	0.250968	0	14.9996	5.31225	0.216046	0	0
Phvul.003G212200	GRAS family transcription factor	14.8678	5.78041	0.110084	0.0803728	0.0753105	15.635	5.59152	0.47948	0.150002	0.0221595
Phvul.003G213000	Glucose-methanol-choline (GMC) oxidoreductase family protein	30.218	85.9021	3.90365	3.52122	2.30294	20.8117	32.1547	5.48286	7.82609	5.08016
Phvul.003G215501	sterol-4alpha-methyl oxidase 1-1	38.1507	39.968	8.32515	10.7254	7.67806	44.3335	36.9665	15.5515	12.2433	10.3447
Phvul.003G217800	Cupredoxin superfamily protein	167.571	139.4	29.602	25.4261	24.8868	183.921	126.488	36.382	11.5464	8.38272
Phvul.003G218000	Aldolase superfamily protein	76.6357	76.7852	18.0938	15.5244	14.1485	75.0495	83.0691	32.3204	18.0008	16.2853
Phvul.003G218600	Bifunctional inhibitor/lipid-transfer protein/seed storage 2S albumin superfamily protein	75.2547	38.9688	1.94311	0.152545	0.986361	88.4749	8.416	1.42631	0.737556	0.50592
Phvul.003G218700	Bifunctional inhibitor/lipid-transfer protein/seed storage 2S albumin superfamily protein	694.448	484.8	7.46226	1.15067	1.13745	1271.12	180.737	5.92495	3.08695	1.46409
Phvul.003G218900	Bifunctional inhibitor/lipid-transfer protein/seed storage 2S albumin superfamily protein	123.077	136.049	12.4324	8.35311	11.7402	152.018	112.169	19.8148	7.79685	11.6789
Phvul.003G222600	Integrase-type DNA-binding superfamily protein	10.5878	13.3961	1.47373	2.05854	0.639461	13.0683	17.5046	1.01687	0.432388	0.539934
Phvul.003G225000	chlorophyll A-B binding family protein	309.23	235.632	55.11	51.0954	51.9537	340.386	194.496	60.5361	52.3049	56.6592
Phvul.003G231350	Leucine-rich receptor-like protein kinase family protein	39.9228	37.1683	7.69056	5.46137	4.23558	48.1174	25.9204	7.76839	4.30356	2.42183
Phvul.003G231400	Leucine-rich receptor-like protein kinase family protein	41.6675	37.5449	7.39803	6.06025	4.79582	51.8334	26.0165	7.98536	5.12326	2.96476
Phvul.003G233900	Not Available	6.05047	6.28821	1.96903	1.16387	1.25804	7.72735	3.66859	0.97425	0.276928	0.717106
Phvul.003G235200	Not Available	17.3692	9.87787	1.12187	1.43451	1.23005	11.5842	4.26036	0.650858	0.348393	0.861758
Phvul.003G235600	formin homolog 6	2.7459	3.67443	0.26409	0.0835765	0.164164	4.12023	3.16013	0.386814	0.04982	0.0602781
Phvul.003G240500	CYCLIN D3:2	69.9586	27.3596	5.79032	2.76585	3.48419	88.3286	30.0262	6.30426	4.5587	4.85101
Phvul.003G243200	Not Available	27.2652	15.9424	0.422046	0.0640016	0.103459	29.3307	10.6584	0.263147	0.0709582	0
Phvul.003G244700	Cyclin-dependent kinase inhibitor family protein	24.2891	27.4173	6.4849	2.48745	1.36106	26.0899	22.5968	7.86522	3.20356	3.73674
Phvul.003G245700	Protein of unknown function; DUF547	1.92763	2.59906	0.287839	0.181579	0.108315	2.01174	2.06298	0.449428	0.219774	0.13676
Phvul.003G247700	SKU5 similar 17	13.9157	13.5205	1.83567	0.166023	0.300474	14.2045	8.26209	1.81357	0.343253	0.220984
Phvul.003G248050	methyl esterase 1	6.72166	3.88509	0.540208	0.120886	0	9.05368	4.79417	0.720189	0.581708	0.0545984
Phvul.003G249800	photosystem II subunit O-2	1526.1	1682.96	312.01	200.888	206.692	1456.19	1826.47	451.951	352.621	327.372
Phvul.003G250100	CAP (Cysteine-rich secretory proteins; Antigen 5; and Pathogenesis-related 1 protein) superfamily protein	57.0543	15.5517	1.29673	0.236738	0.188059	65.7477	8.58181	0.393308	0.63978	0.0743133
Phvul.003G253000	Sulfite exporter TauE/SafE family protein	8.7204	19.2546	2.71947	2.77633	1.04393	7.17234	12.1272	2.63916	0.766454	0.312354
Phvul.003G258300	beta-galactosidase 3	31.1041	43.0999	5.87011	2.52198	1.70604	23.797	13.8776	5.29699	2.51241	1.94373
Phvul.003G258900	GATA transcription factor 5	14.3653	19.6984	6.24953	3.95787	2.23909	10.9091	14.0665	4.87931	3.04089	1.8105
Phvul.003G259000	Not Available	5.15807	4.41843	0	0	0	8.49435	5.62624	0.0318659	0	0
Phvul.003G262100	chalcone-flavanone isomerase family protein	55.9508	6.85062	0.397903	0.389068	0.0967449	71.0842	8.81898	0.940341	0.326495	0.421597
Phvul.003G262200	Not Available	34.22	27.0962	7.07063	6.79154	6.26359	44.4638	32.9341	7.42446	9.95564	10.0124
Phvul.003G262800	SAUR-like auxin-responsive protein family	15.0485	14.1327	0.612297	0.172233	0.162053	14.7602	16.8363	0.822711	0.974853	1.61565
Phvul.003G264400	Glycosyl hydrolase family 38 protein	3.4365	4.44472	0.224128	0.323921	0.274286	4.39293	2.67691	0.277161	0.433518	0.155262
Phvul.003G264900	Tetratricopeptide repeat (TPR)-like superfamily protein	16.3595	2.13977	0.274453	0.0718519	0	25.7275	2.66324	0.451045	0	0.0587295
Phvul.003G268000	Regulator of Vps4 activity in the MVB pathway protein	18.7242	4.42116	0.437154	0.169614	0.117164	24.4906	5.88436	0.648777	0.262902	0.0305373
Phvul.003G273400	Sec14p-like phosphatidylinositol transfer family protein	11.5142	8.46649	2.19813	1.12633	0.784683	10.1957	7.43077	1.86563	1.51948	1.17083
Phvul.003G274700	CTP synthase family protein	17.5548	17.1135	3.06927	5.85955	4.52798	22.2144	19.6759	3.36216	2.74874	2.01822
Phvul.003G279200	kinesin-like calmodulin-binding protein (ZWICHEL)	4.91236	15.187	1.69645	0.953009	0.52866	6.00006	8.30088	2.27989	0.708674	0.670489
Phvul.003G281200	Calcium-dependent phosphotriesterase superfamily protein	14.8788	38.7472	0.179559	0.0763817	0.238036	6.20902	18.7519	0.372673	0.156524	0.0832427
Phvul.003G282100	Bifunctional inhibitor/lipid-transfer protein/seed storage 2S albumin superfamily protein	50.4139	31.3621	2.57037	0.24227	0	61.6882	23.2476	0.253181	0.183725	0.107135
Phvul.003G284900	Not Available	35.532	77.5895	3.98908	1.37475	1.21757	22.7027	40.4865	6.9901	3.92462	3.26303
Phvul.003G286400	beta HLH protein 93	21.7017	16.5946	2.01618	0.688919	1.03531	21.9897	16.6841	3.30358	3.34682	2.40422
Phvul.003G288200	UDP-Glycosyltransferase superfamily protein	54.4359	15.2381	5.14839	4.54242	5.59314	103.713	11.3241	5.12608	3.77723	2.9624
Phvul.003G291000	small ubiquitin-like modifier 2	36.7139	21.2082	1.69369	1.01024	1.10627	41.3675	19.0401	1.98382	0.668121	1.10023
Phvul.003G291050	small ubiquitin-like modifier 2	3.882	1.71272	0	0	0	2.27543	1.07649	0	0	0
Phvul.003G294100	Not Available	24.7883	13.443	2.62794	2.25193	2.89659	27.1171	14.9246	2.67626	2.22436	3.01207
Phvul.003G297000	Not Available	3.86384	1.38865	0.0788564	0.0871561	0	6.10832	1.80869	0.372678	0.204549	0.0973954
Phvul.004G001000	actin-11	27.8798	19.108	1.88275	0.660578	0.216561	24.8018	11.6554	1.2647	0.815375	0.397982
Phvul.004G001400	ribosomal protein L22	222.445	139.838	32.7464	30.8258	30.7903	227.558	122.088	30.4943	28.3444	29.6956
Phvul.004G001900	MATE efflux family protein	7.07419	4.27703	0.0630332	0.121755	0.167597	5.00329	2.30089	0.216473	0.0459056	0.0262371
Phvul.004G002100	Ribosomal protein L10 family protein	263.877	150.429	37.8494	27.9746	35.825	337.119	154.288	41.9068	38.5314	33.0364
Phvul.004G010700	Not Available	18.9083	6.9636	1.08848	0.196976	0.789664	18.5663	5.10881	0.881502	0.209712	0.543051
Phvul.004G017000	cyclophilin 38	49.173	43.2113	6.15297	4.1016	5.3651	46.6617	30.1503	5.17522	4.91606	3.21054
Phvul.004G018200	NHL domain-containing protein	4.27425	4.67241	0.249981	0.150573	0.06077	3.48982	3.45658	0.487814	0.161289	0.147323
Phvul.004G019800	Heavy metal transport/detoxification superfamily protein	153.72	104.291	33.8391	31.2007	25.0698	134.551	96.4202	35.3253	33.3313	32.9852
Phvul.004G019900	Gibberellin-regulated family protein	148.321	95.3911	3.99272	2.31898	3.18491	158.574	89.0046	7.00755	1.78966	1.33573
Phvul.004G027700	basic helix-loop-helix (bHLH) DNA-binding family protein	7.48303	4.97807	1.67119	1.34639	1.59705	11.3107	7.13137	1.81109	2.39156	2.03807
Phvul.004G029800	myb domain protein 16	11.1735	11.2646	0.782688	0.850618	0.561309	13.411	7.9889	0.539555	1.2959	0.3919
Phvul.004G030500	expansin A15	339.711	679.231	25.8918	9.26788	10.6548	307.342	428.305	33.3016	25.1632	21.1502
Phvul.004G031200	emp24/gp25L/p24 family/GOLD family protein	71.4479	46.1223	13.9037	11.7575	11.0341	81.7306	42.3136	17.9463	15.7688	17.3606
Phvul.004G032800	early nodulin-like protein 17	179.577	183.257	18.1792	15.6756	14.8211	170.078	170.287	25.3419	22.6793	22.6558
Phvul.004G034300	biotin carboxyl carrier protein 2	21.2633	27.544	7.94908	5.64451	5.50034	17.5462	19.3089	6.95695	4.13396	4.57739
Phvul.004G035000	biotin carboxyl carrier protein 2	61.6803	58.825	14.7872	16.3858	15.1604	60.8702	44.9678	20.5855	14.6711	13.7807
Phvul.004G035200	Not Available	18.4069	6.62467	0.245129	0.20914	0	26.9548	3.25401	0.120172	0.0892609	0
Phvul.004G037300	hydroxyproline-rich glycoprotein family protein	22.8968	3.24078	0.453823	0.0678714	0.120497	20.5245	5.86731	0.169677	0.246622	0
Phvul.004G037800	Not Available	2.28074	2.25798	0.106865	0.0713698	0	4.74531	2.59024	0.0554252	0.0699004	0.0134058
Phvul.004G038000	SPIRAL1-like1	1364.44	998.328	105.145	109.152	111.79	1309.38	950.671	205.776	193.035	164.07
Phvul.004G041600	reversibly glycosylated polypeptide 2	16.6286	6.24024	1.39647	0.66108	0.730998	33.3373	4.05729	1.05335	0.522416	0.302395
Phvul.004G042600	Pollen Ole e 1 allergen and extensin family protein	110.751	134.553	30.1294	9.4005	5.24286	156.369	143.888	26.0576	9.13328	9.39088
Phvul.004G044100	heat shock protein 101	11.762	10.5795	3.57956	1.56235	1.15111	29.4603	16.6414	2.20026	1.78548	1.93382
Phvul.004G044132	heat shock protein 101	12.0875	11.2022	3.90202	1.67054	1.21516	30.8985	17.919	2.45792	2.11132	2.26444
Phvul.004G046100	6-phosphogluconate dehydrogenase family protein	21.9249	10.7504	1.52659	0.336956	0.0667953	27.2561	6.33838	1.94774	0.924592	0.674331
Phvul.004G046800	NSP-interacting kinase 1	10.32	10.0247	1.88862	0.943054	0.782513	9.77454	10.2687	3.76668	2.02079	1.4276
Phvul.004G048700	TRICHOME BIREFRINGENCE-LIKE 19	12.7064	14.0203	2.6143	0.306294	0.237834	8.37645	10.9902	1.67177	0.403492	0.349946
Phvul.004G048900	TRICHOME BIREFRINGENCE-LIKE 19	11.6639	22.8413	3.65434	1.27575	1.20474	9.20531	24.1592	3.4792	3.64387	3.23401
Phvul.004G049600	2-oxoglutarate (2OG) and Fe(II)-dependent oxygenase superfamily protein	50.2445	30.8232	11.785	9.86519	9.83895	14.6398	5.78975	0.0504724	0.0749791	0.0478646
Phvul.004G053201	Not Available	12.1148	29.0137	1.43506	0.123717	0.461923	8.18343	27.0302	0.753489	1.2358	0.564391
Phvul.004G054700	Cupredoxin superfamily protein	2.2108	3.26246	0.108619	0.0469727	0	3.34918	5.6078	0	0	0
Phvul.004G055400	Leucine-rich repeat protein kinase family protein	1.85084	2.44376	0.296235	0.245239	0.216517	1.73172	1.69243	0.129918	0.0437502	0
Phvul.004G059200	Pectate lyase family protein	54.9967	56.5413	5.18239	0.784496	1.57943	67.9078	48.1379	8.12591	2.23855	2.37844
Phvul.004G059500	NAD-dependent glycerol-3-phosphate dehydrogenase family protein	24.2363	35.195	6.66812	6.78729	6.56754	26.7585	29.1947	9.40189	11.564	7.96587
Phvul.004G061700	Not Available	12.6548	9.4242	1.36095	0.293507	0	8.44482	9.10457	1.5041	0.542929	0.224922
Phvul.004G062600	HXXXD-type acyl-transferase family protein	14.402	25.9287	3.87638	2.77978	2.14504	11.3492	20.3604	2.532	2.97371	1.91344
Phvul.004G063900	O-acyltransferase (WSD1-like) family protein	7.48906	8.93661	0.133165	0.0677891	0.174542	6.95176	5.42859	0.242971	0.0930648	0.030617
Phvul.004G064800	Ribulose bisphosphate carboxylase (small chain) family protein	5423.42	6317.99	1091.17	812.879	1073.13	5075.87	5890.91	1114.46	1387.01	1193.72
Phvul.004G066300	GDSL-like Lipase/Acylhydrolase superfamily protein	118.487	232.652	0.832094	0.30546	0.0445537	71.035	104.345	0.940345	1.01626	0.896494
Phvul.004G066500	GDSL-like Lipase/Acylhydrolase superfamily protein	54.1996	5.55078	0.027138	0.054686	0.13154	48.758	2.22465	0.163668	0.120056	0.0733573
Phvul.004G066600	GDSL-like Lipase/Acylhydrolase superfamily protein	57.178	29.6201	0.387282	0.213452	0.0445537	57.6117	12.0451	0.34863	0.150371	0.181367
Phvul.004G067300	sterol 1	32.1432	31.8272	4.55828	4.665	4.42083	29.253	29.8757	9.03476	6.98461	6.24597
Phvul.004G067800	Not Available	7.4671	6.22768	0.600219	0.697024	1.28485	6.75302	7.28498	1.07656	1.51522	1.60092
Phvul.004G068300	cytochrome P450; family 81; subfamily D; polypeptide 8	6.06901	2.92501	0.647413	0.448286	0.365086	19.1586	5.70807	1.61886	0.868872	0.214718
Phvul.004G069700	cofactor assembly of complex C	16.1192	15.2192	6.69537	4.56103	3.49765	13.2956	14.244	4.52269	4.33728	3.37126
Phvul.004G071500	photosystem I light harvesting complex gene 1	1157.35	1483.88	191.038	105.084	98.6444	949.888	1239.52	142.376	180.616	174.271
Phvul.004G073400	Ribulose bisphosphate carboxylase (small chain) family protein	4340.02	5004.17	906.179	707	919.492	4089.32	4432.02	933.498	1207.34	977.922
Phvul.004G073450	Ribulose bisphosphate carboxylase (small chain) family protein	4279.76	4858.84	824.508	648.212	874.95	3973.46	4531.67	862.378	1110.58	958.916
Phvul.004G073600	carboxyesterase 18	8.95961	9.47848	0.830566	0.410475	0.4895	7.13622	5.42192	1.0227	0.52783	0.435605
Phvul.004G077900	syntaxin of plants 111	61.8021	10.2997	0.55456	0.230725	0.309401	93.3252	13.2965	1.24052	0.420196	0.0855835
Phvul.004G080600	arabinogalactan protein 14	277.943	797.311	46.5873	41.76	36.6243	157.333	790.812	50.6375	37.5542	43.1728
Phvul.004G087400	Oxidoreductase family protein	67.2659	25.8932	9.92744	7.57611	9.23231	95.7931	40.796	15.4091	13.0013	14.3978
Phvul.004G089794	chlorophyll A/B binding protein 1	2312.69	2376.69	45.5887	12.2299	9.08203	1957.1	1624.96	31.5733	35.4653	32.0928
Phvul.004G091600	chlorophyll A/B binding protein 1	5261.77	5118.6	162.06	28.601	15.879	6162.53	5034.94	90.8605	53.8396	48.3641
Phvul.004G091988	light-harvesting chlorophyll-protein complex II subunit B1	5525.55	5422.73	173.874	28.6391	16.272	6324.05	4933.85	87.8084	51.9495	46.9061
Phvul.004G092182	chlorophyll A/B binding protein 1	3932.28	3837.28	135.019	21.9067	12.3018	4836.34	3790.55	71.316	39.294	35.8819
Phvul.004G092376	chlorophyll A/B binding protein 1	4032.38	3919.57	128.008	22.1515	12.5404	5022.76	4023.29	72.2894	42.1803	37.7847
Phvul.004G092600	chlorophyll A/B binding protein 1	2200.06	2262.84	30.4004	12.303	8.77115	1135.65	908.384	17.9248	28.4141	27.9867
Phvul.004G092694	light-harvesting chlorophyll-protein complex II subunit B1	2544.28	2715.94	34.0163	12.822	10.27	1522.63	1173.36	24.2869	41.0255	37.4814
Phvul.004G093000	chlorophyll A/B binding protein 1	1485.86	1567.68	19.9613	7.2124	6.20806	933.919	746.109	13.8924	22.5858	22.0463
Phvul.004G093194	chlorophyll A/B binding protein 1	3246.72	3226.39	103.372	17.4134	9.5147	3876.22	3222.11	56.1203	31.4735	29.6626
Phvul.004G093200	chlorophyll A/B binding protein 1	1036.9	1055.04	13.4595	5.66083	3.58113	856.126	652.432	8.61993	15.257	17.1005
Phvul.004G093394	chlorophyll A/B binding protein 1	2135.87	2224.09	27.2461	11.9787	8.09096	1237.82	975.994	17.842	28.9284	28.5519
Phvul.004G093600	Cupredoxin superfamily protein	2.18962	1.7145	0.0857888	0	0.0670346	2.03828	1.64775	0	0.046347	0
Phvul.004G097994	Not Available	111.5	77.5054	2.71989	0.548924	0.77382	30.8658	14.9648	0.486497	0.0364871	0.135378
Phvul.004G101300	Not Available	45.8376	45.1093	18.2368	19.1325	17.9593	48.5813	52.9826	16.6789	17.1378	17.7775
Phvul.004G106400	Not Available	2.11835	1.71122	0.0424819	0	0	2.50851	2.14591	0.0643822	0	0
Phvul.004G107700	heat shock protein 90.1	43.8145	39.922	8.5874	7.75569	6.26624	59.4885	41.2015	10.1766	11.0208	7.91935
Phvul.004G108100	Not Available	92.2324	57.9773	6.55443	3.55664	2.66409	89.9272	32.5682	13.5124	5.4848	4.59118
Phvul.004G111300	HXXXD-type acyl-transferase family protein	181.604	239.554	8.42947	5.61531	8.12703	210.999	156.207	5.16512	5.75601	4.13955
Phvul.004G116200	Ribosomal protein L6 family	150.396	88.0472	23.8988	21.2832	17.3189	134.591	75.1713	26.8526	20.9826	19.3908
Phvul.004G116300	Heavy metal transport/detoxification superfamily protein	28.9808	14.1883	1.98085	1.0257	0.707838	35.7604	13.6266	2.78357	0.793059	0.288286
Phvul.004G116800	Cytochrome b561/ferric reductase transmembrane protein family	5.2315	10.4736	0.571746	0.454273	0.49447	2.85765	10.6825	0.228464	0.569127	0.281129
Phvul.004G123600	2-oxoglutarate (2OG) and Fe(II)-dependent oxygenase superfamily protein	7.3801	4.89984	0.695762	0.284649	0.470626	9.48244	6.01434	1.16689	0.457014	0.669173
Phvul.004G124600	subtilase 1.3	8.37697	2.00774	0.0386248	0.0112326	0.0211374	15.0943	1.14537	0.0385288	0.0425753	0
Phvul.004G125800	2 iron; 2 sulfur cluster binding	322.465	172.35	36.0651	18.857	23.8454	355.776	269.21	19.3136	9.51724	6.87842
Phvul.004G127500	Enolase	15.3964	5.23279	0.278143	0.229537	0.10942	20.5187	4.21855	1.18988	0.222949	0.179694
Phvul.004G128100	Leucine-rich repeat protein kinase family protein	14.5534	6.89229	0.870204	0.317004	0.359277	19.1317	4.40986	1.57488	1.04309	0.748301
Phvul.004G128200	light harvesting complex of photosystem II 5	1824.64	2177.67	417.14	161.127	149.302	1824.68	3277.04	379.304	463.554	463.967
Phvul.004G129600	Kunitz family trypsin and protease inhibitor protein	1139.42	380.483	10.8093	17.5963	25.0124	1428.74	436.515	10.283	37.3724	28.3511
Phvul.004G132000	Peroxidase superfamily protein	9.14697	10.3895	2.47788	2.87902	2.54626	6.24063	10.3773	0.938467	1.15555	1.84087
Phvul.004G137600	Kunitz family trypsin and protease inhibitor protein	742.76	178.5	7.82511	2.31015	1.77255	1642.63	209.699	14.3917	26.8293	15.3303
Phvul.004G138400	UDP-glucosyl transferase 71B6	8.38718	4.92714	0.277702	0.192223	0.137485	8.39671	3.24393	0.968257	0.438658	0.505081
Phvul.004G146200	homeobox protein 33	28.5196	12.7426	0.600159	0.68314	0.664271	34.157	11.8598	0.877271	0.829648	0.826135
Phvul.004G149100	receptor-like kinase 1	43.4929	41.9018	6.87153	1.38295	0.875871	48.3598	29.6261	6.69002	1.11084	1.07116
Phvul.004G150500	S-adenosyl-L-methionine-dependent methyltransferases superfamily protein	80.2806	54.0951	5.89621	2.50707	2.83446	104.774	51.5346	14.1487	6.3064	4.10072
Phvul.004G151900	Not Available	9.29951	4.00361	1.01617	0.377871	0.592504	14.6246	4.66601	0.615138	0.698531	0.326914
Phvul.004G153201	Not Available	1.18307	3.53367	0.091494	0	0	1.75063	2.33308	0	0	0.115822
Phvul.004G154000	Reticulon family protein	5.00071	9.3615	0.518873	0.362013	0.321584	5.95842	14.9162	0.943823	0.383431	0.100048
Phvul.004G154200	Bifunctional inhibitor/lipid-transfer protein/seed storage 2S albumin superfamily protein	163.906	162.997	19.2694	3.0083	1.23287	188.234	279.587	18.0306	2.11918	4.18672
Phvul.004G154300	ATP binding microtubule motor family protein	6.37347	1.39876	0.0847091	0.0285737	0.0169096	10.7764	1.46589	0.102613	0.0229179	0.013364
Phvul.004G156600	alpha/beta-Hydrolases superfamily protein	22.5058	18.5414	0.582057	0.0517663	0	15.6507	16.0874	0.57948	0.153807	0
Phvul.004G160200	Eukaryotic aspartyl protease family protein	211.614	215.916	38.5352	16.6423	16.2003	295.448	281.508	70.1427	27.3727	27.7195
Phvul.004G161700	Not Available	12.8848	3.34412	0.07152	0	0	8.46839	1.84065	0	0	0
Phvul.004G164900	ABI-1-like 1	4.0849	5.69355	1.26329	0.25131	0.126592	6.4643	5.52844	0.854166	0.0857862	0.0500241
Phvul.004G166000	RHO-related protein from plants 9	20.3867	4.50354	0.199728	0.137784	0.0770951	24.4473	4.22541	0.359275	0	0
Phvul.004G169800	Integrase-type DNA-binding superfamily protein	72.2789	77.676	5.91156	2.60168	3.33367	48.8399	58.6831	12.6655	7.25825	7.63209
Phvul.004G170100	Polyketide cyclase/dehydrase and lipid transport superfamily protein	7.30422	14.8526	0.940653	1.03098	1.9022	18.3773	17.713	0.396489	0.77168	0.408684
Phvul.004G171400	plastid-specific ribosomal protein 4	103.016	70.2447	21.937	21.5617	19.3532	87.7171	65.3358	22.9676	18.0421	21.1377
Phvul.004G174100	Leucine-rich repeat (LRR) family protein	24.0179	18.8894	1.72917	0.98935	1.03539	30.6309	16.2276	1.84456	1.18373	1.12351
Phvul.004G174500	MAP kinase kinase 6	14.0067	3.9428	0.436198	0.440615	0.138207	14.4638	3.92673	0.962553	0.280099	0.443044
Phvul.004G175300	IQ-domain 26	7.09475	3.3618	0.289579	0.0777118	0.0361694	8.04077	2.74086	0.431158	0.168362	0.0876844
Phvul.004G176900	Alkaline-phosphatase-like family protein	97.1438	55.069	6.44144	6.28634	7.79019	123.015	34.0994	9.52127	9.96286	9.34614
Phvul.004G178400	ARM repeat superfamily protein	8.71581	4.34082	0.47673	0.26086	0.398346	13.3729	2.95048	0.847974	0.281895	0.302649
Phvul.004G178500	cycloartenol synthase 1	4.93034	15.8128	1.33081	1.27347	0.814554	5.72375	7.45103	0.842665	0.533456	0.392421
Phvul.005G000200	alpha/beta-Hydrolases superfamily protein	9.97544	9.94065	2.58728	2.88545	1.44934	9.00034	14.4763	2.13	2.99693	1.64317
Phvul.005G001000	cellulose synthase like G1	60.2214	17.525	0.745163	0.095476	0.0232055	108.19	13.827	0.497278	1.679	0.513514
Phvul.005G001200	GDSL-like Lipase/Acylhydrolase superfamily protein	8.71893	7.59244	0.057324	0.0944504	0.17562	9.06651	10.9755	0.0205088	0.0302335	0
Phvul.005G002400	ytochrome p450; family 71; subfamily B; polypeptide 11	187.933	172.175	24.6895	6.11664	5.63382	192.104	88.0075	29.0945	27.9237	25.1862
Phvul.005G003100	cellulase 3	6.96673	7.00539	1.1752	0.363532	0.440178	4.74795	4.00194	1.45842	0.519692	0.331172
Phvul.005G004000	photosystem I subunit G	1340.21	1514.13	192.316	66.5657	61.7692	1399.2	1445.38	146.246	137.921	143.611
Phvul.005G012300	Protein of unknown function (DUF1191)	11.1378	8.10979	0.364314	0.13169	0.158604	12.0713	5.26859	0.515024	0.421036	0.303868
Phvul.005G013300	Not Available	15.1674	11.9424	5.35803	3.14403	4.05613	14.2667	12.042	4.03947	2.68341	2.27135
Phvul.005G018300	proline-rich family protein	77.8984	82.7978	25.8002	19.9513	22.4181	74.3696	75.0647	28.6146	26.5869	23.3797
Phvul.005G020200	Mog1/PsbP/DUF1795-like photosystem II reaction center PsbP family protein	90.9104	69.3272	14.3106	11.7757	11.6282	98.2244	93.5958	18.1133	14.2937	14.7034
Phvul.005G020800	Not Available	12.7908	2.95426	0.58542	0.745728	0.357197	16.7536	3.61958	0.680822	0.750701	0.513603
Phvul.005G021800	Not Available	6.24899	7.97809	0.383069	0.0247434	0	2.9734	3.89928	0.107507	0.0621043	0
Phvul.005G024100	Protein of unknown function; DUF642	210.6	162.531	9.99083	3.72176	5.9597	259.615	120.534	12.7975	10.252	9.35191
Phvul.005G024200	topoisomerase II	4.83423	2.18321	0.286735	0.336426	0.189086	11.8825	1.84215	0.360388	0.284601	0.198887
Phvul.005G024500	RNA binding	14.0512	11.0146	4.55668	3.69017	3.23333	14.9607	13.5048	3.43594	4.84864	4.82538
Phvul.005G025900	Eukaryotic aspartyl protease family protein	415.055	303.546	62.926	25.1145	22.0092	634.966	200.716	62.4507	29.1843	31.7908
Phvul.005G026300	Lateral root primordium (LRP) protein-related	13.8014	10.4696	3.04855	1.5065	0.667371	12.1729	6.67726	1.93864	2.11108	1.86817
Phvul.005G031700	ribosomal protein large subunit 27	166.375	130.344	49.0245	47.2369	46.774	157.514	118.785	48.5347	39.7466	43.0686
Phvul.005G032500	Disease resistance-responsive (dirigent-like protein) family protein	84.927	39.0974	0.483168	0.274114	0.343845	116.981	90.7981	0.520452	1.45399	0.557136
Phvul.005G032600	Disease resistance-responsive (dirigent-like protein) family protein	152.518	61.7574	0.900738	0.621264	0.0852033	269.546	94.257	0.390059	1.2547	0.627415
Phvul.005G032700	Disease resistance-responsive (dirigent-like protein) family protein	270.683	147.287	30.8243	27.9991	28.9497	365.341	112.341	52.2449	38.7534	39.1692
Phvul.005G034600	NAD(P)-binding Rossmann-fold superfamily protein	53.1882	33.5305	10.7433	7.77671	7.23777	80.378	49.4941	14.2141	8.55986	8.4994
Phvul.005G034633	NAD(P)-binding Rossmann-fold superfamily protein	6.53597	1.93708	0.0311529	0.0538889	0.100603	4.78275	1.39649	0.046447	0	0
Phvul.005G034666	NAD(P)-binding Rossmann-fold superfamily protein	36.3099	11.9025	1.0121	0.939764	1.71347	44.2345	18.9063	3.16932	2.73144	1.95749
Phvul.005G035000	Protein of unknown function (DUF3411)	5.60307	4.28415	0.820232	1.09189	0.784318	5.0186	4.26295	1.19406	0.850699	0.473741
Phvul.005G036132	Not Available	64.7594	40.6154	4.08745	2.03724	2.07815	41.0671	27.5348	4.69849	4.17817	5.16006
Phvul.005G036600	Leucine-rich repeat (LRR) family protein	361.713	457.4	16.2614	6.34188	7.70647	364.791	393.478	19.0633	10.8964	9.42318
Phvul.005G039200	beta glucosidase 17	1668.7	530.139	7.78402	2.72005	0.668845	2755.79	1003.56	20.3914	2.99949	1.04884
Phvul.005G042500	Not Available	8.33527	6.80979	0.986959	0.752303	1.04739	7.64507	11.5755	1.88734	1.24536	0.973748
Phvul.005G043100	Plant protein of unknown function (DUF946)	4.22591	3.71481	0.211469	0.15978	0.227148	4.29181	2.97267	0.0783537	0.172682	0.0988597
Phvul.005G043500	ATP-citrate lyase A-2	115.839	83.7714	18.7383	23.9033	23.4309	142.301	57.6632	24.3177	22.7155	17.6094
Phvul.005G045000	Protein of Unknown Function (DUF239)	151.576	172.652	38.785	38.6614	35.2752	140.601	173.194	50.826	50.2229	39.8981
Phvul.005G045100	Bifunctional inhibitor/lipid-transfer protein/seed storage 2S albumin superfamily protein	100.237	116.864	7.82298	1.96075	4.23188	67.7414	122.387	4.84315	4.19289	4.914
Phvul.005G045900	DNA glycosylase superfamily protein	46.1345	44.3209	10.0783	15.4851	13.5303	59.7964	77.0284	14.8696	21.555	15.9946
Phvul.005G046700	Ankyrin repeat family protein	9.60932	25.4473	0.977313	0.519487	0.433635	12.881	16.6772	0.766825	0.747617	0.619792
Phvul.005G046800	Ankyrin repeat family protein	5.92003	19.1973	0.779923	0.158843	0.0953149	5.47177	11.4691	0.446778	0.129182	0.318932
Phvul.005G050700	Phosphoglycerate kinase family protein	512.8	708.984	186.44	123.105	141.151	517.481	644.893	217.033	159.917	159.327
Phvul.005G055100	FAD/NAD(P)-binding oxidoreductase family protein	7.10618	5.95818	1.75374	0.779819	0.0876931	5.17862	3.80445	0.675616	0.327445	0.0733573
Phvul.005G058900	Galactose oxidase/kelch repeat superfamily protein	8.39301	7.79447	2.37892	0.920095	0.498427	7.73696	6.43257	1.56631	0.707023	0.50547
Phvul.005G059600	Mitochondrial transcription termination factor family protein	8.09934	10.6658	1.50784	1.24478	0.431917	14.953	18.775	3.25607	4.32699	3.90174
Phvul.005G064400	Carbohydrate-binding X8 domain superfamily protein	93.975	22.2165	0.644278	0.231155	0.144995	81.1472	15.4728	1.66538	0.572349	0.46428
Phvul.005G064500	chalcone-flavanone isomerase family protein	18.311	12.1515	2.60946	2.99437	2.43737	17.9904	11.918	4.02602	2.28951	2.40951
Phvul.005G064600	chalcone-flavanone isomerase family protein	11.423	7.06219	1.15659	0.745301	0.52842	8.71489	6.32448	0.857819	0.429081	0.305505
Phvul.005G066600	general regulatory factor 9	140.209	120.153	27.8526	20.2622	18.9941	105.421	76.94	36.7742	20.6084	17.2026
Phvul.005G068500	Basic-leucine zipper (bZIP) transcription factor family protein	12.1058	14.5173	0.667912	0.59385	0.531559	10.8846	10.7969	0.173194	0.391522	0.390309
Phvul.005G073600	Not Available	412.848	407.132	33.4517	20.5362	27.242	289.533	356.156	85.8038	49.4268	60.0794
Phvul.005G077200	TRICHOME BIREFRINGENCE-LIKE 42	14.2743	19.0261	4.19202	0.712181	0.240124	17.1952	12.3168	3.46033	0.801242	0.313915
Phvul.005G080600	gamma-glutamyl hydrolase 1	366.686	47.5342	3.29088	2.29229	1.98632	984.939	82.2052	4.72926	4.27131	2.89135
Phvul.005G081200	Plant protein of unknown function (DUF641)	19.4684	13.7877	6.31975	5.93376	6.18204	26.3051	10.8803	4.76704	2.29612	1.82398
Phvul.005G081500	pathogenesis-related family protein	81.3752	77.9079	12.7468	4.77828	4.67915	61.3225	88.3016	25.9982	7.17607	7.64066
Phvul.005G083700	protochlorophyllide oxidoreductase A	1325.81	1225.75	93.0348	40.7874	48.9199	1460.26	1024.13	118.194	120.449	104.765
Phvul.005G085800	light-harvesting chlorophyll B-binding protein 3	1413.05	1727.45	61.9604	13.7733	14.9368	1139.67	1303.78	39.5079	39.8584	34.1326
Phvul.005G086300	Protein of unknown function (DUF761)	39.6534	6.45763	2.01047	1.13935	0.298478	48.6168	10.899	3.89543	1.78874	1.01047
Phvul.005G090100	Translation protein SH3-like family protein	146.243	97.3006	25.1076	22.7972	17.665	162.305	101.157	27.0187	28.7826	28.7285
Phvul.005G097800	Basic-leucine zipper (bZIP) transcription factor family protein	1.59834	1.96385	0.0935948	0	0	3.20712	2.39245	0	0.0668092	0
Phvul.005G099100	RHO-related protein from plants 2	25.6507	21.6649	4.64591	0.462305	0.331628	23.5934	24.3351	4.39226	0.449923	0.40682
Phvul.005G100800	Not Available	8.67243	17.5539	0.863822	0.163469	0.37915	9.37699	8.71494	1.42543	1.27569	1.20833
Phvul.005G104600	expansin B3	7.08	1.96558	0.198943	0.0335263	0.126179	7.64623	2.56947	0.290585	0.041222	0
Phvul.005G105900	photosystem II family protein	337.65	418.12	37.2241	7.65904	8.15041	346.667	356.834	17.2182	9.13575	10.2572
Phvul.005G106200	cell wall protein precursor; putative	662.962	666.88	11.2529	4.97817	3.92403	383.397	398.237	8.68853	4.72289	2.35852
Phvul.005G106500	Auxin-responsive GH3 family protein	5.42359	5.79836	0.985875	1.16633	0.676604	4.42047	4.57329	0.612816	0.775864	0.723936
Phvul.005G106600	Not Available	10.6906	4.14462	1.06565	0.90962	0.282817	12.3469	4.71076	0.49088	0.0954417	0.111309
Phvul.005G107201	Not Available	19.2528	19.9361	3.05593	6.39509	7.28645	28.9907	18.9037	5.74808	6.60135	3.13182
Phvul.005G107300	transferases:folic acid binding	17.9362	12.9904	2.79046	3.31889	3.67672	19.8286	19.1194	4.05427	4.75522	5.62828
Phvul.005G107900	PapD-like superfamily protein	22.8265	27.3029	7.24738	6.27184	5.92337	25.2126	21.1216	7.38386	3.51429	2.82167
Phvul.005G108100	Wound-responsive family protein	5.78246	4.45939	0.461651	0.301213	0.18366	8.32933	5.10776	1.01396	0.24993	0.285693
Phvul.005G109400	photosynthetic electron transfer C	372.668	441.575	184.767	143.21	140.87	332.531	441.184	158.379	156.973	139.795
Phvul.005G111300	xyloglucan endotransglucosylase/hydrolase 9	804.768	838.897	85.8818	31.7088	25.5948	667.532	598.145	23.7098	11.5028	8.13787
Phvul.005G112200	proline-rich family protein	15.3118	13.3595	2.9184	1.08686	1.18585	13.5756	8.45957	2.79858	1.52152	1.48731
Phvul.005G113800	Peroxidase superfamily protein	33.0994	28.009	1.10998	0.487658	0.302737	43.8649	41.4792	1.79523	0.17028	0.123298
Phvul.005G114100	Homeodomain-like superfamily protein	27.6284	20.7367	2.72128	2.56621	4.10129	22.2846	20.0285	7.69116	8.80962	4.76512
Phvul.005G115000	MATE efflux family protein	2.15851	2.96644	0.10178	0.0526189	0.0320218	6.37951	1.86434	0.134741	0.0637806	0.0818404
Phvul.005G116800	hydroperoxide lyase 1	157.205	166.613	62.593	26.1849	25.6832	180.556	120.174	37.5373	19.52	17.6531
Phvul.005G117500	FASCICLIN-like arabinogalactan protein 17 precursor	60.4176	57.4628	7.5719	11.9925	11.0632	46.2136	40.046	12.5047	6.97003	6.65533
Phvul.005G122600	Pollen Ole e 1 allergen and extensin family protein	31.2936	133.081	0.759109	0.150581	0	12.8911	81.9351	0.520268	0.825272	0
Phvul.005G126400	Stress responsive A/B Barrel Domain	406.907	127.112	14.1563	2.65613	3.61062	804.196	144.946	22.9497	5.54798	5.02889
Phvul.005G127200	PHYTOSULFOKINE 3 PRECURSOR	25.1898	5.18034	0.911738	0	0.177736	30.7056	10.0984	0.490098	0.232262	0
Phvul.005G129100	Serine carboxypeptidase S28 family protein	28.3774	9.77598	1.38416	0.3676	0.381772	24.5571	12.2235	1.73462	1.31204	0.693956
Phvul.005G129200	Serine carboxypeptidase S28 family protein	891.163	611.347	9.43334	1.63734	0.882662	996.244	393.234	14.0151	4.11265	2.67916
Phvul.005G129400	Serine carboxypeptidase S28 family protein	238.123	161.743	1.92854	0	0.370872	258.593	98.3025	3.08323	1.26173	0.591281
Phvul.005G130000	serine carboxypeptidase-like 51	20.8145	19.2033	3.34879	4.32753	3.63042	22.0402	20.9538	8.63859	8.89277	8.94382
Phvul.005G130800	Exostosin family protein	5.50574	3.03671	0.5081	0.167506	0.181687	6.92004	3.47604	0.688799	0.121447	0.219054
Phvul.005G135400	Not Available	12.3218	4.99022	0.144457	0.125484	0	16.1473	9.07945	0.812019	0.0803348	0.378057
Phvul.005G135933	beta-galactosidase 8	25.5684	44.4479	8.26575	10.4046	10.3688	22.6078	25.3235	10.1685	4.46297	3.20769
Phvul.005G136900	auxin response factor 4	11.1472	18.6283	2.37814	2.15966	2.16408	10.161	8.90355	2.67208	3.77556	2.05347
Phvul.005G156800	lipoxygenase 1	455.727	235.899	30.9068	33.0333	47.076	762.106	661.623	28.3287	41.676	27.6137
Phvul.005G156900	lipoxygenase 1	2290.72	1310.22	168.831	52.3319	73.8903	4367.28	2894.18	393.541	188.265	160.109
Phvul.005G157700	IQ-domain 6	6.96993	3.90518	0.907434	0.27204	0	8.90029	4.00463	1.24638	0.16067	0.160208
Phvul.005G159200	Protein kinase superfamily protein	7.74835	7.78336	0.823508	1.11104	1.09943	4.33977	4.22668	0.884293	0.697805	0.431739
Phvul.005G160700	Protein kinase protein with adenine nucleotide alpha hydrolases-like domain	21.6216	29.8926	5.80121	5.49417	3.73298	28.5096	29.0087	12.0373	7.65726	4.15048
Phvul.005G164800	GDSL-like Lipase/Acylhydrolase superfamily protein	6.34791	9.34618	0.0602387	0.0258832	0.0466933	5.31187	10.3172	0.129467	0.0622798	0.12169
Phvul.005G166700	Not Available	44.8889	148.342	15.6388	5.55131	4.33176	49.1439	73.8679	15.1847	6.64131	5.0507
Phvul.005G168100	Sulfite exporter TauE/SafE family protein	121.893	88.9404	8.80859	7.85917	8.80174	112.513	90.3484	13.8171	13.3224	10.589
Phvul.005G168800	ribosomal protein S17	873.547	520.886	176.938	114.428	105.882	1007.53	444.007	154.791	95.1461	108.58
Phvul.005G169900	Transducin/WD40 repeat-like superfamily protein	13.096	11.101	4.56443	2.09335	1.1022	16.7705	16.109	5.82346	3.61161	2.98862
Phvul.005G170200	NDH-dependent cyclic electron flow 1	35.8684	35.5211	3.6098	1.42791	2.34325	40.3133	38.8663	2.61964	1.52049	1.44512
Phvul.005G171100	Not Available	9.89275	1.0142	0	0	0	12.7621	1.76921	0	0	0
Phvul.005G174100	alpha/beta-Hydrolases superfamily protein	33.8712	28.4288	8.50297	9.91821	6.6334	35.0982	43.9701	11.4543	9.94994	8.8549
Phvul.005G174500	Protein of unknown function; DUF642	130.011	88.7183	1.95094	1.45925	1.91177	175.883	104.693	1.3472	3.81306	2.22592
Phvul.005G174700	alpha/beta-Hydrolases superfamily protein	32.5606	25.0633	1.17523	0.860274	0.940529	39.5757	15.6357	1.5915	1.92594	2.2767
Phvul.005G177100	Embryo-specific protein 3; (ATS3)	366.256	187.434	58.0614	44.8774	50.4915	408.159	208.924	50.4249	37.5986	38.5663
Phvul.005G183200	hydroxycinnamoyl-CoA shikimate/quinate hydroxycinnamoyl transferase	8.26579	17.5543	2.25563	2.09803	2.33367	8.86066	14.5859	2.70865	2.87	2.83344
Phvul.005G183700	ARIA-interacting double AP2 domain protein	7.24781	16.5726	2.52192	1.92244	1.19942	5.63441	13.2224	2.22081	1.8012	1.374
Phvul.006G000066	early nodulin-like protein 8	70.6207	97.5441	9.94494	8.50393	7.45375	68.5923	97.8304	11.7685	4.32004	2.64616
Phvul.006G007380	plastid ribosomal protein l11	156.181	102.11	44.5403	44.2805	39.3405	164.728	124.235	47.2857	38.2714	37.7545
Phvul.006G009940	Not Available	29.8731	42.3881	8.55595	7.88016	10.4533	5.13625	7.0212	1.34758	0.95423	0.579032
Phvul.006G012300	GDSL-like Lipase/Acylhydrolase superfamily protein	15.7559	18.7817	0.291445	0.100675	0.0473623	12.7741	13.7377	0.260492	0.286194	0
Phvul.006G013500	Thymidine kinase	25.1923	11.5206	0.638974	0.182025	0.146928	29.7411	12.1964	3.27513	2.00178	2.15052
Phvul.006G015100	SAUR-like auxin-responsive protein family	1.85486	3.77863	0.114648	0	0	2.10326	4.38973	0	0.357999	0
Phvul.006G021500	Not Available	1.91312	3.83138	0.284851	0.064116	0.167765	3.34141	5.11849	0.430965	0.111671	0.0816559
Phvul.006G022300	Cytochrome b561/ferric reductase transmembrane protein family	8.03152	7.03833	1.70525	0.586513	0.317501	7.98438	4.50635	1.71298	0.563693	0.361867
Phvul.006G023000	GDSL-like Lipase/Acylhydrolase superfamily protein	3.23538	6.09101	0.0565629	0	0	2.66294	2.61847	0.192547	0	0.0764482
Phvul.006G024100	PHYTOENE SYNTHASE	5.22073	7.96225	1.60865	0.97284	1.20121	6.88816	12.8886	2.72266	2.10435	1.37283
Phvul.006G024700	spermidine hydroxycinnamoyl transferase	33.7401	36.1955	3.60933	3.77558	6.88114	38.7548	59.0656	6.40916	9.91372	9.35157
Phvul.006G027801	photosystem II subunit P-1	844.878	997.739	224.852	101.781	107.46	882.001	903.787	131.819	99.34	104.73
Phvul.006G028800	Pectin lyase-like superfamily protein	27.8917	30.7386	2.24939	1.53612	2.97451	23.1109	26.8054	3.2031	3.3819	2.74782
Phvul.006G029000	Leucine-rich receptor-like protein kinase family protein	5.09888	6.89895	1.52914	0.687161	0.499229	6.89562	4.8414	1.82074	1.06296	0.72855
Phvul.006G031450	alpha/beta-Hydrolases superfamily protein	8.24622	1.39728	0.0747956	0.050095	0.080979	9.33994	1.80252	0.0373412	0.135541	0.130686
Phvul.006G033900	protodermal factor 1	77.1615	4.41318	0.504851	0.178779	0.310257	60.0275	2.33025	0.43092	0.502974	0.146649
Phvul.006G034700	HVA22-like protein F	1.86587	2.35916	0.127195	0.127601	0.103959	1.80134	3.54853	0.191197	0	0.0808566
Phvul.006G038600	Ankyrin repeat family protein	181.838	103.626	29.0693	30.1686	36.8989	183.327	103.126	27.8136	36.7052	33.7368
Phvul.006G046300	Not Available	234.561	619.798	6.31462	2.24707	3.53716	150.282	286.24	2.0643	1.91081	2.32413
Phvul.006G052300	NB-ARC domain-containing disease resistance protein	1.70945	1.9659	0.04489	0.193784	0.108958	2.52503	1.42952	0.0253465	0.0727513	0
Phvul.006G054300	cytochrome P450; family 71; subfamily B; polypeptide 35	11.0297	16.2175	2.73825	2.09591	1.12784	12.5518	15.4149	3.13291	3.19912	3.41182
Phvul.006G054500	cytochrome P450; family 71; subfamily B; polypeptide 35	5.33246	4.87244	0.684348	0.629509	0.263576	5.1704	3.8579	1.00857	1.13724	0.778539
Phvul.006G055300	Ribosomal protein S10p/S20e family protein	85.9106	44.2406	16.2915	17.1345	15.6111	91.2223	49.1081	18.2457	18.5001	14.9629
Phvul.006G057200	Not Available	36.9727	5.62945	0.376889	0.240413	0.338108	47.6829	7.71537	0.896893	0.115947	0.0740174
Phvul.006G057400	FASCICLIN-like arabinogalactan 1	256.896	231.791	15.0266	8.054	7.6306	261.604	136.183	24.4594	6.11311	3.7621
Phvul.006G059284	Leucine-rich receptor-like protein kinase family protein	5.3515	7.16605	0.973778	0.467183	0.179885	3.80821	6.2947	0.847284	0.353847	0.173241
Phvul.006G061800	Not Available	35.6096	11.6359	1.29138	1.76041	1.96106	29.5633	7.96532	2.07863	2.92267	2.4196
Phvul.006G062400	Not Available	17.5264	8.70965	1.63847	1.52878	0.971812	24.7356	16.52	3.69958	2.61671	1.68614
Phvul.006G065100	Not Available	267.865	242.942	41.0526	37.7741	55.5772	244.595	222.686	57.4332	65.9461	63.9752
Phvul.006G066300	Histone superfamily protein	529.662	177.57	25.8854	12.1107	12.7629	399.445	138.544	48.2444	24.2966	31.0332
Phvul.006G066400	histone H4	390.379	115.803	11.4462	5.77035	4.42501	324.675	107.535	22.5913	14.2678	14.2981
Phvul.006G075100	Protein kinase superfamily protein	33.3006	26.1383	9.98088	10.7108	8.47929	28.9023	29.0099	12.317	9.84158	8.36105
Phvul.006G077000	ovate family protein 2	3.74971	1.57781	0.241071	0.077682	0	5.08307	2.53277	0.079264	0	0
Phvul.006G077200	expansin A8	113.458	83.3749	1.16682	0.741809	0.256223	118.491	109.227	1.09621	3.58188	0.888962
Phvul.006G078500	Basic-leucine zipper (bZIP) transcription factor family protein	10.9946	13.2129	2.95467	1.70005	1.87965	11.6113	8.92123	3.91401	2.64105	1.62618
Phvul.006G080200	Leucine-rich repeat protein kinase family protein	9.55364	7.34999	0.556453	0.400525	0.274733	11.1768	3.91615	0.531542	0.402753	0.304497
Phvul.006G081000	Protein of unknown function (DUF1191)	14.3991	12.3253	0.838966	0.38882	0.154434	20.667	7.13731	1.65575	0.485557	0.380428
Phvul.006G082200	Not Available	158.409	98.8677	39.7147	35.0267	33.4857	166.383	99.0904	40.7288	25.5638	27.7522
Phvul.006G082300	Ribosomal protein L17 family protein	136.444	90.0711	23.0994	22.5108	22.663	150.859	84.8581	25.8058	23.274	28.911
Phvul.006G086800	expansin A13	9.65601	6.9921	1.58168	0.415202	0.708122	15.0398	7.88847	1.52268	0.715998	0.810291
Phvul.006G087200	Not Available	24.2187	22.6421	6.58208	2.636	2.1159	22.9155	15.1257	6.10383	1.71718	1.80846
Phvul.006G088000	Plant invertase/pectin methylesterase inhibitor superfamily	4.16268	7.40083	0.566832	0.142659	0.209801	5.53071	10.1867	0.431716	0.44252	0.297408
Phvul.006G090400	histone H2A 7	118.401	39.927	8.20575	4.82241	3.67891	142.926	40.8411	15.1842	7.90656	9.53766
Phvul.006G094800	Protein of unknown function (DUF1068)	6.42955	5.94234	1.04214	0.531975	0.0883927	7.65228	3.81758	0.976631	0.705003	0.291076
Phvul.006G099900	Plant protein of unknown function (DUF868)	8.63318	5.96591	2.19781	0.924777	0.663695	10.5955	4.62149	1.34866	0.646221	0.612217
Phvul.006G100300	Duplicated homeodomain-like superfamily protein	12.6529	20.1549	2.35362	1.22213	0.923605	27.3064	16.0044	4.707	4.43221	3.66063
Phvul.006G100600	Ribose 5-phosphate isomerase; type A protein	143.318	133.319	38.6147	32.3141	34.0057	173.683	106.965	49.045	32.4983	34.0272
Phvul.006G101600	GDP-D-mannose 3\';5\'-epimerase	350.64	217.638	38.6216	34.0631	34.0847	420.699	261.552	43.1577	34.124	28.8852
Phvul.006G106200	Not Available	5.40631	9.77451	0.747043	0.493714	0.14655	7.95127	10.9701	1.64182	0.401268	0.245185
Phvul.006G107100	Li-tolerant lipase 1	67.1135	18.7296	0.222507	0.0474805	0.0439651	61.8715	12.6943	0.123503	0.181174	0.104239
Phvul.006G107200	GDSL-like Lipase/Acylhydrolase superfamily protein	357.573	519.9	1.93698	1.22059	0.0888911	283.624	263.309	0.889866	1.8291	0.105379
Phvul.006G107300	GDSL-like Lipase/Acylhydrolase superfamily protein	25.5254	73.1814	0.193655	0.29171	0.0886489	14.3392	74.9973	0.226877	0.180221	0.0741569
Phvul.006G107400	GDSL-like Lipase/Acylhydrolase superfamily protein	5.39156	4.32449	0.05688	0	0.0444455	8.55195	5.85827	0.0417408	0.0602378	0
Phvul.006G108900	ABI-1-like 1	4.77046	4.67099	0.349883	0.122127	0.220852	4.57341	5.23291	1.42961	0.483263	0.636383
Phvul.006G109100	Calcium-dependent lipid-binding (CaLB domain) family protein	4.66329	2.96724	0.287714	0.529091	0.393558	7.67539	3.41613	0.884582	0.354539	0.601749
Phvul.006G110000	Not Available	11.0307	11.3922	2.07907	0.956723	0.687976	12.0418	17.8261	2.34797	2.65496	3.07039
Phvul.006G110400	arabinogalactan protein 20	168.699	180.11	10.4315	2.58942	0.946821	168.033	221.604	1.42643	0.958567	0.767072
Phvul.006G111300	TRICHOME BIREFRINGENCE-LIKE 25	11.0414	15.6271	4.7394	2.42641	1.99885	9.71055	16.0744	2.28711	0.935066	0.825615
Phvul.006G113700	Eukaryotic aspartyl protease family protein	170.831	173.932	44.9681	38.0369	39.9502	273.707	159.049	59.0366	28.078	27.7766
Phvul.006G115700	Not Available	38.7499	39.6718	5.97029	2.96744	3.07553	23.7652	26.9483	5.0926	2.90592	2.25978
Phvul.006G115900	cytochrome B5 isoform E	86.7989	41.2044	7.06864	7.16591	5.12354	98.6666	57.1624	14.817	12.164	10.5478
Phvul.006G116300	Rho GTPase activating protein with PAK-box/P21-Rho-binding domain	18.5559	19.7148	3.88914	3.54813	2.70457	21.3168	16.6946	5.61265	3.06018	2.97153
Phvul.006G121300	Pectin lyase-like superfamily protein	26.0551	7.26789	0.349735	0.0371412	0.206902	40.4166	9.82775	0.3686	0.961666	0.423592
Phvul.006G123600	ent-kaurenoic acid hydroxylase 2	14.4459	15.2576	6.28977	5.04923	4.86488	21.7194	25.2015	8.67467	8.2739	7.77228
Phvul.006G124500	Sec14p-like phosphatidylinositol transfer family protein	40.0953	8.60475	0.715801	0.217945	0.404895	47.7394	10.549	0.781529	0.361995	0.158719
Phvul.006G125000	FAD-binding Berberine family protein	29.1268	14.7125	0.647548	0.424898	0.730994	36.2047	14.27	1.74768	3.08382	2.69767
Phvul.006G127700	Leucine-rich receptor-like protein kinase family protein	19.203	17.9269	1.83145	0.63235	0.493862	21.2931	8.91581	1.93565	0.499079	0.491936
Phvul.006G128100	acyl-activating enzyme 14	5.67677	8.29571	1.79448	0.90552	0.996649	4.77102	6.69944	1.53055	1.49587	0.875416
Phvul.006G128600	Homeobox-leucine zipper family protein / lipid-binding START domain-containing protein	9.86163	5.1877	1.4536	0.796719	0.734209	14.4571	4.38469	1.074	0.233463	0.236272
Phvul.006G129600	peroxidase 2	15.7728	12.9907	2.13107	1.51036	2.78085	38.6383	20.1345	2.40282	4.05851	2.29177
Phvul.006G129700	Peroxidase superfamily protein	49.5821	23.5267	4.97514	1.94347	1.48159	84.3516	33.3152	4.03575	4.61123	2.62901
Phvul.006G139700	Heavy metal transport/detoxification superfamily protein	21.1187	20.1465	0.0760737	0.250669	0.061908	16.8847	21.165	0.140335	0.330293	0.101931
Phvul.006G142400	Inositol monophosphatase family protein	74.6689	47.8481	11.9233	9.83267	9.02321	78.8097	56.1142	14.4407	13.5145	12.3767
Phvul.006G144300	Ubiquitin-specific protease family C19-related protein	41.1741	32.543	10.5668	10.0349	7.81485	48.5595	45.4408	17.0757	9.53895	7.31618
Phvul.006G145300	Phosphofructokinase family protein	55.5934	30.1264	2.58274	1.47437	1.63352	67.6043	20.7185	3.18778	1.75168	1.20531
Phvul.006G149620	Ankyrin repeat family protein	14.438	12.9922	2.78962	1.94151	1.63131	15.7943	15.3165	4.91665	4.4705	4.03873
Phvul.006G149700	ATPase; F1 complex; gamma subunit protein	160.374	193.311	44.7055	30.0006	34.0853	170.044	159.216	42.6071	43.7135	38.5568
Phvul.006G155800	glutamine synthetase 2	207.054	155.345	36.1813	31.9079	38.0079	235.482	129.075	37.1492	33.7377	27.4616
Phvul.006G160600	arabinogalactan protein 26	31.8989	37.3469	3.85436	3.62734	2.3905	32.7114	34.4574	5.62917	2.44657	1.41226
Phvul.006G160800	acyl carrier protein 3	37.2278	74.3632	10.7013	10.1445	9.72651	38.3746	78.4188	11.8701	9.65783	7.71145
Phvul.006G160900	vamp/synaptobrevin-associated protein 27-2	12.1602	10.5144	1.97792	1.41015	2.02742	13.98	10.9667	3.16622	1.92573	1.80627
Phvul.006G161600	NAD(P)-binding Rossmann-fold superfamily protein	67.4538	55.6044	5.1273	2.4904	3.06058	75.2801	53.2596	4.75086	7.03957	7.7214
Phvul.006G169400	GDSL-like Lipase/Acylhydrolase superfamily protein	425.528	256.619	4.13847	0.509551	0.558487	534.481	237.489	3.55009	1.67929	0.803713
Phvul.006G171000	NOD26-like intrinsic protein 1:2	42.2049	36.8977	5.82055	5.17292	6.34672	33.4498	23.7522	4.75982	5.06758	3.34665
Phvul.006G171200	Haloacid dehalogenase-like hydrolase (HAD) superfamily protein	13.2863	4.92088	1.65597	1.34555	0.861424	17.9271	3.20909	0.768846	0.269026	0.0951593
Phvul.006G171300	Not Available	14.6914	13.9438	3.09414	2.12698	1.60588	15.9755	9.32087	2.69121	2.39451	1.6638
Phvul.006G174100	receptor like protein 51	16.9452	27.206	2.67649	1.76407	1.57243	20.3187	22.4875	2.37733	0.753697	0.875334
Phvul.006G174700	Leucine-rich repeat protein kinase family protein	4.78245	2.98331	0.264876	0.178711	0.37818	8.3276	2.47624	0.493718	0.224635	0.171798
Phvul.006G176900	Ribosomal protein L34	313.263	194.291	51.728	46.1113	42.5645	332.52	213.299	60.8878	53.696	46.8735
Phvul.006G176980	Ribosomal protein L34	311.366	193.988	50.9836	45.5634	42.0061	327.212	210.423	60.6859	53.1761	46.2451
Phvul.006G177200	Tetratricopeptide repeat (TPR)-like superfamily protein	7.47708	4.56983	0.581828	0.422642	0.162028	12.9688	5.36622	0.904676	0.307676	0.251557
Phvul.006G178400	P-loop containing nucleoside triphosphate hydrolases superfamily protein	354.469	275.753	48.9591	29.9562	31.9228	387.248	231.65	41.8459	42.6819	39.7723
Phvul.006G179500	GDSL-like Lipase/Acylhydrolase superfamily protein	89.2693	45.6891	0.234841	0.205033	0.092125	96.2595	29.6396	0.212613	0.154197	0.0722258
Phvul.006G179600	GDSL-like Lipase/Acylhydrolase superfamily protein	8.2439	23.4669	0.172465	0	0	5.37948	15.0029	0	0.119821	0
Phvul.006G180900	O-methyltransferase family protein	6.40396	3.30199	0.723403	1.00399	0.877283	11.7934	9.15293	1.98694	0.774417	0.257737
Phvul.006G184600	basic helix-loop-helix (bHLH) DNA-binding superfamily protein	23.8433	35.6016	3.68261	1.61703	1.82928	24.6129	33.6312	3.30157	3.9239	1.95136
Phvul.006G187100	fatty acid desaturase family protein	35.6344	22.3865	3.13251	2.31532	2.18481	42.4484	21.9982	2.69061	3.03289	1.86909
Phvul.006G189800	STRUBBELIG-receptor family 3	8.01043	6.17887	1.35498	0.344222	0.114742	9.04394	4.16379	1.17418	0.152909	0.169524
Phvul.006G192800	Inositol monophosphatase family protein	23.716	28.344	4.91974	3.97424	4.05682	18.2691	35.2121	4.80598	4.53455	4.02597
Phvul.006G194400	Late embryogenesis abundant (LEA) hydroxyproline-rich glycoprotein family	5.49086	5.5061	0.504403	0.0434846	0.40265	5.9086	11.596	1.05232	0.213865	0.276902
Phvul.006G196600	basic helix-loop-helix (bHLH) DNA-binding superfamily protein	7.72337	5.12972	0.145742	0.322451	0	5.67762	4.8307	0.246249	0.0500008	0.0664785
Phvul.006G197900	FAD/NAD(P)-binding oxidoreductase family protein	5.82894	12.5822	0.891583	1.50862	1.67009	4.94771	12.1576	1.12839	0.976137	0.942377
Phvul.006G201100	UDP-glucosyl transferase 78D2	129.393	90.2167	11.5699	17.0188	21.1819	129.964	65.544	18.4677	29.0457	23.8849
Phvul.006G202700	Not Available	1530.01	3321.7	19.9711	44.4369	60.6411	1305.58	5143.24	39.9231	44.7449	34.844
Phvul.006G202800	Not Available	22.9185	40.7405	0.738237	0.21089	0.671994	24.9296	56.2019	0.308826	0.445382	0.131186
Phvul.006G207300	light harvesting complex photosystem II subunit 6	1261.57	1269.61	119.486	69.0916	70.8779	1350.86	1080.82	134.047	145.807	134.445
Phvul.006G207500	Bifunctional inhibitor/lipid-transfer protein/seed storage 2S albumin superfamily protein	200.914	171.895	51.5335	30.6101	24.7763	225.175	233.941	61.6845	30.5246	33.325
Phvul.006G208300	UDP-Glycosyltransferase superfamily protein	27.2971	7.43377	0.319923	0.449521	0.511598	50.4373	6.54283	0.634817	1.26528	0.669257
Phvul.006G213700	GNS1/SUR4 membrane protein family	17.1478	10.1161	3.98963	3.76558	3.12828	24.0806	11.7497	2.89191	2.58263	3.10447
Phvul.006G216600	2Fe-2S ferredoxin-like superfamily protein	2214.54	1848.07	266.372	208.821	324.35	2329.62	1824.95	375.528	344.217	326.752
Phvul.006G216800	2Fe-2S ferredoxin-like superfamily protein	59.9451	41.9098	2.46638	2.10212	5.59786	87.8211	48.9022	4.57869	3.69917	6.12956
Phvul.006G219100	Not Available	4.07649	4.52422	1.31471	0.531482	0.554679	4.42366	3.60103	1.27431	1.16874	0.527788
Phvul.006G221400	Not Available	65.2731	9.98892	0.431976	0.705304	0.231181	73.4767	14.5271	2.06859	1.14226	0.893225
Phvul.007G001800	Bifunctional inhibitor/lipid-transfer protein/seed storage 2S albumin superfamily protein	24.808	20.868	5.39325	5.06485	5.6127	19.6232	15.9382	5.05573	3.55111	3.26892
Phvul.007G002400	Not Available	220.809	470.966	27.8236	8.87656	8.32358	265.983	457.54	24.9235	22.5655	20.6786
Phvul.007G006600	Transketolase	195.681	214.743	52.8267	47.3472	57.6677	232.151	221.565	65.7165	80.2651	71.1734
Phvul.007G007200	Not Available	3.51332	4.59397	1.07431	0.116457	0.0520339	5.25127	3.26855	1.13046	0.220011	0.154702
Phvul.007G010100	beta-hexosaminidase 1	32.8913	26.1908	6.90819	2.46763	2.34698	42.754	30.4634	11.885	4.26963	3.46764
Phvul.007G012600	Leucine-rich repeat (LRR) family protein	10.7704	5.49495	0.33012	0.122287	0.247016	17.0422	4.0513	0.305175	0.165532	0.222528
Phvul.007G012700	high-mobility group box 6	83.8797	47.559	3.91103	1.82148	0.489324	78.1264	32.2397	10.1689	5.59966	4.33194
Phvul.007G013000	Eukaryotic aspartyl protease family protein	10.6315	10.3864	1.98892	1.0218	0.690656	13.8187	6.30151	1.4466	0.435792	0.228702
Phvul.007G016700	FAD/NAD(P)-binding oxidoreductase family protein	8.84241	8.22043	1.68506	1.97647	1.50235	11.2887	6.7766	1.00519	1.37028	1.16342
Phvul.007G021300	TRICHOME BIREFRINGENCE-LIKE 36	22.1321	20.8804	1.62698	0.083666	0.216112	19.1989	14.976	1.73575	0.786189	0.994767
Phvul.007G023700	cationic amino acid transporter 7	17.1387	14.4223	0.73839	0.507597	0.393558	15.8127	13.3863	1.23592	1.03397	0.64728
Phvul.007G027600	ribosomal protein L15	229.238	129.123	40.8001	43.1861	45.4884	275.048	146.48	52.262	51.057	45.9957
Phvul.007G029900	leucine-rich repeat transmembrane protein kinase family protein	49.115	28.2338	6.15644	2.6298	2.28594	71.552	26.9868	5.66523	2.04695	2.483
Phvul.007G030600	Not Available	6.24589	3.91765	0.709539	0.156065	0.125131	6.44002	3.01748	0.525485	0	0
Phvul.007G032100	Leucine-rich repeat protein kinase family protein	27.3367	32.0859	6.49117	4.53118	3.78602	32.3911	34.2887	7.46168	7.40451	6.60195
Phvul.007G032600	phosphatidic acid phosphatase 1	17.0951	25.0934	7.89825	6.12732	5.0437	14.5732	24.1306	6.76448	2.5085	2.1118
Phvul.007G032900	bidirectional amino acid transporter 1	3.15972	2.10607	0.0387627	0.107217	0.21881	5.8249	2.22104	0.333971	0.170855	0.281357
Phvul.007G038400	CYCLIN D3:1	39.5005	12.4747	1.22402	0.711386	0.500105	72.1885	10.769	1.51883	0.75712	0.75601
Phvul.007G039600	UDP-glucosyl transferase 84B1	13.1437	8.53473	0.387641	0.251711	0.171785	15.9355	5.83403	0.52615	0.323963	0.0572959
Phvul.007G040400	Leucine-rich repeat protein kinase family protein	50.8616	41.4238	6.05969	2.08604	1.04315	82.8555	32.8963	4.21119	2.98871	2.48473
Phvul.007G040500	Domain of unknown function (DUF303)	49.604	27.7202	2.19347	1.21281	1.01898	75.8562	26.4649	5.82831	1.83812	1.04904
Phvul.007G042400	Gibberellin-regulated family protein	16.2465	5.45025	0.781005	0	0.178759	35.1139	5.00218	0	0.242275	0.157795
Phvul.007G046600	CYCLIN D1:1	10.8277	6.97255	1.50196	0.437785	0.570507	14.8969	9.16402	0.596093	0.0640902	0.0373727
Phvul.007G051700	Late embryogenesis abundant (LEA) hydroxyproline-rich glycoprotein family	3.99021	4.13598	0.369288	0.258343	0.142694	4.00147	6.48435	0.264969	0.193395	0.308306
Phvul.007G052800	xyloglucan endotransglucosylase/hydrolase 8	11.9987	19.6036	0.8799	0.378565	0.27014	8.89166	14.3565	0.521984	0.362616	0.343266
Phvul.007G053100	ROP-interactive CRIB motif-containing protein 1	8.50995	6.77137	1.55844	1.08112	1.55763	8.22506	5.97455	0.476011	0.757565	0.933107
Phvul.007G055800	PLAT/LH2 domain-containing lipoxygenase family protein	12.5749	1.49283	0.0952922	0.0414403	0.152464	10.9123	5.91213	0.354952	0.0252046	0.0167554
Phvul.007G055900	photosystem I subunit D-2	1734.37	2019.11	414.091	232.549	274.633	1732.74	1802.74	276.94	254.485	313.674
Phvul.007G056100	S-adenosyl-L-methionine-dependent methyltransferases superfamily protein	17.6818	4.84845	1.85688	1.12231	0.63452	25.534	8.79857	2.6338	2.92541	1.72961
Phvul.007G057800	ovate family protein 12	13.7036	12.5844	0.564755	0.0991521	0.273969	16.7099	9.31143	0.583686	0.119339	0.442782
Phvul.007G060600	Kinase interacting (KIP1-like) family protein	10.3997	17.3433	4.37657	1.84555	1.56858	21.4765	13.1009	6.01621	3.09437	2.47811
Phvul.007G060800	Leucine-rich repeat (LRR) family protein	15.4328	21.8463	7.17735	1.31349	0.652667	12.2318	18.3894	4.9983	1.01516	0.757989
Phvul.007G061300	Not Available	10.9423	10.4802	3.44196	0.803742	1.39708	22.904	13.8652	3.77364	2.52289	1.94508
Phvul.007G064100	subtilase 1.3	95.3154	46.5928	2.65736	1.52729	1.13739	149.259	49.8506	4.27387	2.37448	2.46419
Phvul.007G064600	carboxyesterase 20	73.0288	67.1978	9.49494	9.74819	12.7556	87.0301	56.4856	12.6683	10.5013	11.2158
Phvul.007G066600	Dihydrodipicolinate reductase; bacterial/plant	10.0768	10.9897	1.8016	1.23664	1.4634	8.22748	10.4859	1.17644	0.870202	0.35432
Phvul.007G070300	Concanavalin A-like lectin protein kinase family protein	102.487	26.6046	1.79533	0.517154	1.03812	110.383	20.5125	1.39239	1.51623	0.677884
Phvul.007G073600	Not Available	14.9109	2.32403	0.161381	0.0355141	0	16.1557	3.24961	0.381345	0.0418611	0.0996605
Phvul.007G075200	Not Available	3.72476	3.05662	0.347375	0.111188	0.137275	4.39796	3.48004	0.192888	0.0474551	0.175422
Phvul.007G075700	ABC-2 type transporter family protein	7.40294	3.52625	0.302923	0.0150454	0.0267111	15.9394	1.90235	0.248197	0.163276	0.186161
Phvul.007G077100	Not Available	16.3256	20.8668	1.58474	1.25374	0.697416	15.8087	25.8938	2.78789	3.19005	1.33431
Phvul.007G077700	plastidic pyruvate kinase beta subunit 1	65.4418	51.9427	11.9815	11.1868	8.50705	69.392	33.4981	12.87	7.50755	6.12324
Phvul.007G078600	Not Available	948.596	823	67.3859	15.1731	20.1511	1125.15	702.973	112.142	64.6251	79.183
Phvul.007G079500	Inositol monophosphatase family protein	11.1353	20.85	3.28365	2.03785	2.73496	10.4793	29.8345	2.77239	3.40881	2.05583
Phvul.007G081100	Cupredoxin superfamily protein	21.0869	8.27942	1.07512	0.671006	0.362929	28.6115	7.23683	0.736395	0.584709	1.00253
Phvul.007G082600	Peroxidase superfamily protein	549.219	275.554	94.5924	21.0863	13.3698	878.776	319.463	131.015	38.0936	49.2165
Phvul.007G086000	cofactor assembly; complex C (B6F)	9.53327	5.52176	1.39989	2.01029	1.154	11.7356	11.3222	1.89043	2.59332	2.8703
Phvul.007G086100	Oxidoreductase family protein	38.3938	30.0295	5.64218	3.8501	4.28008	35.5927	30.8382	6.57491	5.27841	5.48677
Phvul.007G088700	Not Available	7.82826	4.06185	0.467482	0.243822	0.240508	9.89989	6.18406	1.07913	2.16585	0.982151
Phvul.007G094600	plasma membrane intrinsic protein 2	511	390.124	73.6011	46.6349	48.0305	480.837	481.445	105.081	121.776	126.343
Phvul.007G095400	Pleckstrin homology (PH) and lipid-binding START domains-containing protein	1.17626	1.55483	0.0708648	0.0403783	0.0455507	1.51392	1.81759	0.158585	0.046862	0.0199436
Phvul.007G097200	Transmembrane amino acid transporter family protein	8.63458	6.07954	1.03891	0.818912	0.271053	6.90837	5.91023	1.53675	0.731961	0.468364
Phvul.007G101900	basic helix-loop-helix (bHLH) DNA-binding superfamily protein	7.96401	5.10204	0.272095	0.173753	0.290235	10.7539	3.8637	0.582106	0.943674	0.599897
Phvul.007G102300	Ribosomal protein S16 family protein	291.102	205.472	70.5111	71.7846	58.5985	306.536	266.96	80.8385	75.7413	70.257
Phvul.007G104200	Family of unknown function (DUF662)	1.76077	1.02097	0	0	0	3.01427	1.92362	0	0	0
Phvul.007G104800	cytochrome P450; family 77; subfamily A; polypeptide 4	59.6579	93.451	1.86214	1.01504	0.486967	62.8753	58.1628	2.27454	1.8778	0.812763
Phvul.007G106300	cytochrome P450; family 76; subfamily C; polypeptide 4	988.845	282.056	1.77652	0.738229	0.471946	1136.11	359.546	1.29469	1.41258	0.253022
Phvul.007G107600	Not Available	20.0759	30.3551	3.4786	1.88704	3.21121	18.5544	54.6325	4.79695	6.69055	4.73314
Phvul.007G110600	EXORDIUM like 5	484.45	788.313	164.656	170.96	219.757	745.318	619.193	140.655	126.432	152.169
Phvul.007G111500	Microtubule associated protein (MAP65/ASE1) family protein	8.61839	2.09694	0.197998	0.0916831	0.134421	11.7427	2.19245	0.228171	0.163966	0.0962927
Phvul.007G113000	light harvesting complex of photosystem II 5	448.909	702.286	148.254	34.2768	25.8304	443.051	815.915	73.5362	30.9534	29.9143
Phvul.007G114200	Peroxidase superfamily protein	11.1556	10.4538	1.23442	1.26807	2.2081	11.8973	11.3376	2.29617	4.10182	4.00208
Phvul.007G117200	Polyketide cyclase/dehydrase and lipid transport superfamily protein	158.34	145.735	41.8633	35.9911	29.5383	167.64	158.465	47.069	40.1422	35.767
Phvul.007G118600	Not Available	46.2861	31.0259	8.16175	7.71995	6.42554	52.8511	35.5881	10.6486	4.42883	5.33639
Phvul.007G119178	Bifunctional inhibitor/lipid-transfer protein/seed storage 2S albumin superfamily protein	280.751	191.422	12.1926	2.72807	2.40783	425.432	94.2186	13.8346	3.96842	3.83019
Phvul.007G119656	Carbohydrate-binding X8 domain superfamily protein	2.24795	4.26132	0.401745	0.433681	0.160004	3.22935	6.64808	0.474665	0.144571	0.131383
Phvul.007G120134	Not Available	5.13277	1.43952	0.184895	0	0	6.07212	3.95738	0.700549	0.577351	0.157315
Phvul.007G135800	UDP-Glycosyltransferase superfamily protein	95.3783	57.9516	6.65279	3.35472	4.88023	149.201	40.5268	4.54358	2.04564	1.3635
Phvul.007G143200	abscisic acid (aba)-deficient 4	14.7033	8.03485	2.10843	1.80916	1.31924	11.7436	8.88216	2.499	1.7203	0.856285
Phvul.007G145100	Histone superfamily protein	197.732	67.7508	11.1484	5.95838	3.86624	184.853	69.2853	23.843	14.9541	15.3407
Phvul.007G145200	Histone superfamily protein	473.729	173.131	23.2946	9.49299	5.97902	467.341	168.876	62.2187	31.7	31.4982
Phvul.007G147400	ATP binding cassette subfamily B1	3.48262	4.9069	0.749501	0.438369	0.50075	5.12356	4.30814	0.997399	0.674059	0.493572
Phvul.007G151200	Pectin lyase-like superfamily protein	12.5314	5.24498	0.461733	0.148487	0.302862	16.6874	3.85294	0.640257	0.183295	0.138451
Phvul.007G152800	UDP-glucosyl transferase 73C1	65.9408	77.9515	12.7698	6.35792	3.83213	88.2548	65.4709	21.7628	15.7196	14.1677
Phvul.007G153400	Leucine-rich repeat transmembrane protein kinase family protein	2.32299	2.40115	0.0198275	0.0269489	0.0162053	2.49547	1.69208	0.0894308	0.0216147	0.0407597
Phvul.007G153500	photosystem II reaction center PSB28 protein	103.543	69.8458	4.44204	4.6812	8.47024	111.231	70.5226	6.82409	13.8655	15.7171
Phvul.007G155500	photosystem I subunit E-2	552.145	621.434	183.579	85.888	89.3267	516.556	682.695	96.8641	79.1085	83.5597
Phvul.007G155800	Protein of unknown function (DUF3741)	5.67836	6.62049	0.255579	0.141001	0.0183188	9.91561	6.10032	0.411072	0.323767	0.277526
Phvul.007G156000	GDSL-like Lipase/Acylhydrolase superfamily protein	89.5281	239.351	1.20637	0.316865	0.358885	35.3964	83.4438	1.79708	0.689022	0.741569
Phvul.007G159400	Tetratricopeptide repeat (TPR)-like superfamily protein	20.338	15.6813	5.83264	5.87825	6.15723	24.6033	18.7127	8.21921	8.15612	8.56581
Phvul.007G161600	Not Available	23.5589	37.2572	8.43637	3.69959	2.85206	18.5216	24.9603	7.24855	2.14832	2.2965
Phvul.007G163900	Not Available	39.6739	31.97	8.80141	8.48376	9.50261	39.6167	54.673	13.3745	17.622	15.4542
Phvul.007G166400	arabinogalactan protein 26	59.1435	39.0745	3.10356	2.27739	3.173	75.0345	62.5353	4.64048	2.85823	2.55615
Phvul.007G172100	chloroplast stem-loop binding protein of 41 kDa	50.035	47.4662	9.93396	12.0976	13.1837	52.0331	46.2102	11.5273	17.4951	12.7002
Phvul.007G172300	PATATIN-like protein 9	11.8178	4.29592	0.678296	0.327961	0.603456	19.8015	4.28595	1.51493	1.21721	0.873492
Phvul.007G172400	ribosome recycling factor; chloroplast precursor	57.6895	53.9641	17.4023	11.5771	10.6826	49.325	50.6587	18.9113	10.8188	9.97486
Phvul.007G174400	Plant protein of unknown function (DUF828) with plant pleckstrin homology-like region	7.37629	3.92772	0.696629	0.0168597	0.0629491	11.8099	2.73146	0.814407	0.232314	0.132036
Phvul.007G176600	indole-3-acetic acid 7	389.737	577.25	133.881	73.3547	54.247	334.697	543.321	105.193	107.307	113.675
Phvul.007G177300	photosystem II reaction center W	1347.25	1375.64	318.909	147.802	158.471	1347.45	1368.56	328.694	301.144	304.413
Phvul.007G179600	lipoxygenase 1	14.9701	15.6466	4.80704	4.66689	4.87245	19.179	12.4645	5.49283	3.59066	2.73924
Phvul.007G179800	cyclin family	10.2162	2.32513	0.0521238	0.0226389	0.126453	13.5328	1.8414	0.274428	0.0869603	0.144161
Phvul.007G180000	Domain of unknown function (DUF1995)	33.5808	31.6596	9.55273	10.8333	10.4442	34.444	28.404	11.1007	10.2157	9.75289
Phvul.007G180700	Glycoprotein membrane precursor GPI-anchored	3.79578	6.3387	0.311983	0.10438	0.165639	5.6729	9.75852	0.495911	0.165895	0.274905
Phvul.007G181600	Protein kinase superfamily protein	4.0577	2.36144	0.40167	0.478732	0.630405	4.36006	2.41717	0.360933	0.348151	0.18132
Phvul.007G182300	Mog1/PsbP/DUF1795-like photosystem II reaction center PsbP family protein	25.9752	24.3256	5.93923	5.25566	5.51626	20.466	18.5993	6.03907	5.12653	4.31923
Phvul.007G182400	thylakoid lumen 18.3 kDa protein	115.87	138.929	27.7934	13.762	15.2695	107.719	133.154	18.7872	18.4538	19.2444
Phvul.007G186800	NIMA-related kinase 2	28.5974	25.461	0.981918	0.593404	0.158437	28.8435	14.9591	1.49302	0.461532	0.322639
Phvul.007G188400	winged-helix DNA-binding transcription factor family protein	411.107	127.493	34.1715	29.5456	32.8171	412.7	181.685	52.4457	60.859	58.593
Phvul.007G194100	RING/U-box superfamily protein	2.2052	1.19133	0	0	0	2.61363	1.70051	0.0438891	0	0
Phvul.007G198500	Tetratricopeptide repeat (TPR)-like superfamily protein	10.368	14.7864	1.8216	0.976632	1.21017	10.8033	10.9047	1.58517	1.23475	0.782411
Phvul.007G202400	Not Available	41.8795	7.30027	0.734129	0	0	61.4593	12.6987	1.06632	0	0.54322
Phvul.007G204400	Carbohydrate-binding X8 domain superfamily protein	36.7771	53.1982	13.8341	10.0219	8.43767	49.6	58.6841	20.9635	15.9278	14.0142
Phvul.007G206900	Not Available	5.16335	4.6243	0.301948	0.577473	0.159481	6.64874	8.22119	0.44649	0.216147	0
Phvul.007G208200	Pectinacetylesterase family protein	58.178	54.3234	13.1087	10.2078	8.45386	47.5886	38.7657	16.0642	16.7225	13.6425
Phvul.007G209100	DHHC-type zinc finger family protein	6.12465	1.54273	0.162507	0.0682244	0	7.91708	1.75932	0.147126	0.108326	0.0557645
Phvul.007G209900	Not Available	25.581	26.7187	4.48867	2.40904	1.87294	31.3477	43.9566	9.22936	3.6289	3.00267
Phvul.007G212000	Pectin lyase-like superfamily protein	4.35963	4.09812	0.054276	0.0620194	0	4.84894	4.42964	0.0617423	0.116444	0
Phvul.007G215800	myb domain protein 12	5.20806	3.97039	0.119217	0.0796751	0.0471509	8.03608	3.07498	0.0660029	0.129104	0.153414
Phvul.007G216900	winged-helix DNA-binding transcription factor family protein	25.1356	5.7052	0.473365	0.37244	0.829735	45.808	9.93375	0.771176	0.833686	0.75601
Phvul.007G217000	Not Available	81.4805	121.624	15.0805	11.8961	12.6722	87.6275	91.2446	7.93455	10.6265	10.8398
Phvul.007G217100	galacturonosyltransferase-like 7	62.2711	64.4066	20.6329	16.0456	21.4123	98.6621	67.4598	21.3985	8.75652	8.68364
Phvul.007G217400	P-loop nucleoside triphosphate hydrolases superfamily protein with CH (Calponin Homology) domain	3.35333	4.48005	0.535704	0.236047	0.144995	4.92482	3.18969	0.440605	0.107903	0.0141704
Phvul.007G218400	glycosyl hydrolase 9B13	32.0638	6.97748	2.27798	1.44795	1.77514	84.698	6.12283	1.58422	0.456136	0.290218
Phvul.007G223900	AT-hook motif nuclear-localized protein 1	14.968	14.779	6.04449	3.93794	2.42451	14.2192	10.886	3.5703	4.48634	3.91222
Phvul.007G224300	Leucine-rich repeat protein kinase family protein	47.0583	27.5431	4.15204	1.72799	1.24963	50.2464	17.6213	4.42025	3.72067	3.00197
Phvul.007G226200	PLATZ transcription factor family protein	4.62372	7.33994	0.983025	1.20911	1.51437	4.99173	8.66401	1.58318	0.961052	1.73611
Phvul.007G226500	Cytochrome P450 superfamily protein	22.5306	18.8893	5.38487	5.01496	4.88913	18.3354	11.9803	4.34921	3.63065	3.21877
Phvul.007G226800	Not Available	7.80654	8.02174	1.20495	1.32624	1.42708	9.00921	5.80609	1.03947	1.33908	1.10778
Phvul.007G231300	plasmodesmata-located protein 2	19.3401	19.5386	0.873264	0.657492	0.385166	13.3478	6.88719	0.766245	0.224201	0.18327
Phvul.007G231600	RNA-binding (RRM/RBD/RNP motifs) family protein	139.26	127.088	26.1647	15.2481	14.3599	143.601	126.904	23.4083	25.0627	22.03
Phvul.007G233100	Not Available	72.2141	76.7757	3.88841	1.50466	1.15862	86.7306	61.6434	23.1681	5.67588	3.86386
Phvul.007G234700	Double Clp-N motif-containing P-loop nucleoside triphosphate hydrolases superfamily protein	1.27343	1.45323	0.0476215	0.0519499	0.0573557	1.54486	1.3962	0.0531348	0.0125583	0.0747453
Phvul.007G236800	Pectin lyase-like superfamily protein	125.673	198.595	18.0678	10.5026	10.3056	132.796	128.105	29.6824	20.1189	14.1822
Phvul.007G239400	Acyl-CoA N-acyltransferases (NAT) superfamily protein	29.9458	14.5344	5.74501	4.38893	4.61707	35.1865	11.6025	5.09148	2.66463	4.41845
Phvul.007G239800	Concanavalin A-like lectin protein kinase family protein	831.315	330.037	10.7858	2.25367	2.07799	757.503	262.583	5.21088	5.04237	2.05095
Phvul.007G242600	TRICHOME BIREFRINGENCE-LIKE 36	8.62836	5.17275	0.545026	0.0480978	0.129464	13.186	6.17668	0.957928	0	0
Phvul.007G243400	Gibberellin-regulated family protein	13.8513	5.18898	0.271701	0.154103	0.287689	21.1592	6.15755	0.399166	0.382872	0.225547
Phvul.007G247100	Not Available	7.98967	12.0561	1.58848	1.54603	1.31834	9.40232	18.5017	1.35887	0.549886	0.681268
Phvul.007G250600	6-phosphogluconate dehydrogenase family protein	18.9876	15.9032	2.08259	1.91542	1.91894	16.098	12.0638	1.44316	1.8091	1.2257
Phvul.007G252700	magnesium-chelatase subunit chlH; chloroplast; putative / Mg-protoporphyrin IX chelatase; putative (CHLH)	19.127	19.514	2.36922	1.34289	2.09065	34.6705	24.1004	2.6677	6.02771	4.40087
Phvul.007G254000	curculin-like (mannose-binding) lectin family protein / PAN domain-containing protein	13.1721	9.83663	2.6288	1.18848	1.17772	15.1417	7.86832	2.87322	1.45819	1.02766
Phvul.007G260000	actin-11	21.5451	25.5609	4.95359	4.33399	2.77365	21.7753	33.214	4.63665	7.73581	7.55412
Phvul.007G270800	HAD superfamily; subfamily IIIB acid phosphatase	235.773	200.873	5.16353	2.20214	2.01036	227.095	273.232	13.0665	5.25921	3.90048
Phvul.007G271000	proton gradient regulation 5	85.8485	56.8294	10.9165	8.7696	16.9282	108.044	131.97	19.11	50.6381	49.5628
Phvul.007G274000	NAD(P)-linked oxidoreductase superfamily protein	31.734	24.5444	9.32289	9.39836	9.33178	30.932	21.0828	8.43179	8.00837	8.34512
Phvul.007G275700	Not Available	16.059	4.18355	0.150926	0.0975408	0.0794684	4.51522	9.87487	0.436424	0.214138	0.192653
Phvul.007G278700	Ribosomal L28 family	188.267	127.397	42.9294	37.2943	32.7811	184.87	141.416	55.0466	46.3899	42.4045
Phvul.007G280100	NAD(P)H dehydrogenase 18	21.7061	29.4489	7.61659	6.58194	7.81244	21.5235	39.1992	6.64912	6.8819	6.85758
Phvul.007G280500	Not Available	34.8602	50.5403	2.70014	0.484476	1.15595	84.976	66.7802	4.94172	0.864331	0.626545
Phvul.008G001600	Pollen Ole e 1 allergen and extensin family protein	10.3269	9.56506	0.100974	0.0305421	0	13.4536	4.34837	0.0758416	0	0.0478646
Phvul.008G005100	Ribosomal protein PSRP-3/Ycf65	117.058	82.9276	26.5696	21.1443	26.1211	130.527	83.4334	21.1219	22.4452	25.0308
Phvul.008G005900	abscisic acid (aba)-deficient 4	29.5888	16.0815	2.3912	1.62615	2.30972	21.9636	19.5134	2.92308	2.6111	2.84179
Phvul.008G006900	Not Available	5.05907	3.68557	0.197762	0.339519	0	8.09599	2.76437	0.591087	0.640037	0.298981
Phvul.008G007100	Not Available	12.1793	15.0294	3.95941	1.94452	1.64564	14.5464	8.97319	2.97435	1.4151	1.20066
Phvul.008G007200	Not Available	19.7921	3.25005	0.179223	0.080023	0	24.3636	4.07463	0.297047	0.0471623	0
Phvul.008G015100	PsbP-like protein 1	31.9263	29.8062	5.44721	3.9138	3.37776	26.7844	28.4189	5.46023	2.76778	3.91669
Phvul.008G016500	BCL-2-associated athanogene 5	10.9159	10.0075	1.57591	0.398996	0.425224	28.6195	15.7332	1.57279	1.36531	1.06657
Phvul.008G016600	BCL-2-associated athanogene 5	3.35934	2.86191	0.254171	0.346549	0.290383	4.64761	6.7266	0.541063	0.664519	0.325611
Phvul.008G017400	Leucine-rich receptor-like protein kinase family protein	43.1525	54.2842	18.1767	12.7388	9.98636	78.6328	59.4024	26.3206	28.211	21.2793
Phvul.008G019200	Protein kinase superfamily protein	23.1394	16.4971	5.72129	3.80858	2.78553	29.6161	15.5105	5.25395	5.28428	4.48224
Phvul.008G026300	Pollen Ole e 1 allergen and extensin family protein	3.53437	5.86772	0.149435	0.0929822	0.0940293	3.72698	8.97784	0.0437622	0.0650108	0
Phvul.008G032000	HXXXD-type acyl-transferase family protein	83.3865	80.295	27.0904	32.0325	39.6038	106.029	86.7593	27.4493	37.3068	38.7117
Phvul.008G032501	HXXXD-type acyl-transferase family protein	27.8953	11.701	0	0	0	18.737	7.64926	0	0.108002	0.143594
Phvul.008G032800	Nuclear transport factor 2 (NTF2) family protein with RNA binding (RRM-RBD-RNP motifs) domain	11.1444	9.26299	2.38309	1.5438	1.30808	12.9476	6.86357	2.72163	1.79335	1.45964
Phvul.008G033000	glycosyl hydrolase family 81 protein	17.6133	2.11252	0.462997	0.387153	0.221524	24.5559	2.9337	0.568578	0.672916	0.355426
Phvul.008G033700	Histone superfamily protein	363.995	86.6088	10.8507	4.57576	4.54459	615.359	126.167	39.7843	17.5117	18.0506
Phvul.008G037500	expansin A1	573.73	683.002	13.392	11.6678	13.0793	481.901	515.713	15.2389	17.5187	11.1232
Phvul.008G041200	GAST1 protein homolog 4	559.783	324.482	101.175	68.2642	58.1154	1697.49	1061.69	287.216	139.089	110.132
Phvul.008G041300	homeobox protein 30	61.2997	35.5692	13.7603	11.7606	9.08112	113.121	39.0815	9.72624	7.99704	7.11672
Phvul.008G041800	basic helix-loop-helix (bHLH) DNA-binding family protein	38.1768	20.7786	0	0.0944504	0	43.65	37.8481	0	0	0
Phvul.008G047700	Subtilisin-like serine endopeptidase family protein	66.5551	59.126	22.6587	15.6617	12.2435	117.744	99.6073	44.4599	14.6323	9.3993
Phvul.008G050300	formin homology 1	13.0332	12.4152	2.30162	1.35814	1.30924	19.405	10.9146	3.43923	1.66101	1.22759
Phvul.008G051600	Not Available	305.682	50.2715	3.47271	0.864731	1.16132	354.163	56.967	4.72996	1.74812	0.875886
Phvul.008G053600	serine carboxypeptidase-like 20	97.802	41.041	7.95146	6.36679	5.5903	50.2849	24.6809	9.97401	9.02568	7.20947
Phvul.008G054400	photosystem I subunit l	1094.22	1438.38	451.057	264.637	280.182	992.789	1227.05	252.188	237.163	253.554
Phvul.008G056700	Subtilisin-like serine endopeptidase family protein	18.0216	15.3591	2.09045	2.21268	3.12552	15.5109	8.46821	1.47564	1.798	1.74792
Phvul.008G057700	S-adenosyl-L-methionine-dependent methyltransferases superfamily protein	7.11433	35.2448	0	0	0	5.50366	10.5433	0	0.0311548	0
Phvul.008G059200	Ribosomal L5P family protein	139.276	78.5059	21.8812	23.2871	21.1487	151.183	76.4884	22.6983	22.8971	21.8124
Phvul.008G068900	Not Available	62.4292	46.3768	4.83416	8.7195	13.3403	71.7165	71.8887	8.0804	26.6626	27.9189
Phvul.008G075000	FASCICLIN-like arabinogalactan-protein 10	610.57	626.523	90.2602	54.5366	45.1948	720.004	504.621	121.933	73.5454	67.6145
Phvul.008G076300	sterol-4alpha-methyl oxidase 1-1	14.7147	17.6542	0.743483	0.0302893	0.0569981	7.14662	15.4098	0.366104	0.114807	0.0443317
Phvul.008G079000	Protein of unknown function (DUF1191)	19.3758	24.847	7.22712	6.10502	4.61598	25.7729	21.7606	5.4506	3.64763	2.78838
Phvul.008G080500	Leucine-rich repeat protein kinase family protein	2.37725	1.85082	0.118592	0.186054	0.026755	3.19021	1.95583	0.187292	0.126548	0.131815
Phvul.008G081100	alpha-galactosidase 1	96.9181	100.8	21.9763	17.0463	15.1947	93.3432	100.966	23.6314	16.7088	14.1034
Phvul.008G081200	Glycosyl hydrolase superfamily protein	5.30649	3.77714	0.424377	0.0446377	0.0357007	5.84804	5.63545	0.213749	0.0699795	0.0833015
Phvul.008G081600	Not Available	9.3838	2.81155	0.195064	0	0.0763712	10.4255	2.16011	0.178081	0.050705	0
Phvul.008G087000	lipid transfer protein 4	7042.33	6400.82	597.812	22.9564	23.2524	8918.51	7953.89	612.799	66.5319	21.2589
Phvul.008G087101	lipid transfer protein 1	275.715	10.5107	2.46567	1.08727	0.565109	356.633	36.8976	6.68254	2.08807	1.2344
Phvul.008G091400	SEC14 cytosolic factor family protein / phosphoglyceride transfer family protein	10.5794	4.4955	0.354052	0.32601	0.0373956	17.7941	3.88777	0.628166	0.153075	0.184238
Phvul.008G093700	ferretin 1	508.877	206.46	22.4971	5.63013	9.93583	432.487	679.036	107.324	23.543	17.9822
Phvul.008G100300	Embryo-specific protein 3; (ATS3)	2.86276	3.02797	0.163883	0.139427	0.262372	2.64991	7.84924	0.521871	0.173795	0.0759755
Phvul.008G100500	laccase 17	2.19231	3.15908	0.144544	0.140162	0.0851916	4.09038	3.4856	0.130863	0.135201	0.0222041
Phvul.008G106400	plasma membrane intrinsic protein 1:4	7.40437	7.30491	0.437227	0.0399465	0.112966	8.50886	8.89799	0.34175	0.0390516	0
Phvul.008G106475	laccase 17	2.30763	3.17336	0.12702	0.141852	0.0667953	4.07768	3.58079	0.123792	0.0916242	0.0261837
Phvul.008G106700	glycerol-3-phosphate acyltransferase 6	52.4372	103.586	2.91229	2.62938	1.77959	47.3971	73.4019	2.39737	3.6248	2.59185
Phvul.008G106800	Not Available	3.54468	3.15446	0.479537	0.089183	0.252203	7.3578	3.11969	0	0.251167	0.333939
Phvul.008G107800	Protein of unknown function (DUF740)	10.3536	6.738	0.863411	0.441062	0.2937	15.6008	5.29295	2.04937	0.575522	0.346394
Phvul.008G112800	copper transporter 1	6.98797	5.31076	0.778488	0.18407	0.309927	13.2832	10.0605	1.98631	0.343089	0.089746
Phvul.008G112900	Bifunctional inhibitor/lipid-transfer protein/seed storage 2S albumin superfamily protein	288.029	313.14	52.8213	6.70277	9.78493	373.667	138.632	37.9635	8.97231	13.5341
Phvul.008G113900	Bifunctional inhibitor/lipid-transfer protein/seed storage 2S albumin superfamily protein	68.5932	114.397	1.14424	0.225228	0	73.1153	143.556	1.68031	0.569127	0
Phvul.008G118000	one helix protein	122.133	89.5012	23.1261	23.931	29.2848	107.262	172.68	26.4619	47.698	43.4554
Phvul.008G118700	Not Available	164.534	230.779	44.6996	30.0145	30.3892	204.739	340.232	36.7346	60.3217	72.1246
Phvul.008G119600	NAD(P)-binding Rossmann-fold superfamily protein	264.077	164.028	28.2971	25.8295	28.8705	291.172	166.977	27.1521	32.5896	30.8113
Phvul.008G122200	Leucine-rich repeat transmembrane protein kinase family protein	2.55686	3.60866	0.407467	0.180137	0.0993558	2.90454	1.66545	0.0727019	0.0670607	0.0124431
Phvul.008G123000	Pectin lyase-like superfamily protein	15.3596	18.8008	0.56538	0.356121	0.109709	17.3799	13.4277	0.721958	1.27017	0.4599
Phvul.008G128700	cytochrome P450; family 93; subfamily D; polypeptide 1	181.374	31.6739	2.6386	0.650314	0.351875	241.925	12.6917	2.0885	3.35828	2.80326
Phvul.008G130900	Not Available	5.31517	6.86039	1.14998	0.741383	0.486289	7.46797	5.22775	1.847	0.596003	0.603124
Phvul.008G132000	Not Available	32.4615	26.5787	3.61135	2.07173	1.7894	45.2034	30.9544	6.50004	7.16613	5.96607
Phvul.008G133700	photosystem I subunit E-2	586.136	646.046	126.639	61.4803	59.5264	445.022	651.546	62.6361	54.7623	60.7298
Phvul.008G134300	NAD(P)-binding Rossmann-fold superfamily protein	16.9721	24.8059	3.66593	1.46373	1.63932	11.7349	18.4092	3.67283	2.19792	0.991973
Phvul.008G136800	Actin binding Calponin homology (CH) domain-containing protein	3.44489	3.07253	0.510265	0.42349	0.197764	4.6966	3.28539	0.922447	0.877583	0.779925
Phvul.008G137100	Bifunctional inhibitor/lipid-transfer protein/seed storage 2S albumin superfamily protein	378.632	281.131	16.3995	1.11255	1.10751	546.547	276.305	41.1659	24.0803	16.3643
Phvul.008G142500	Bifunctional inhibitor/lipid-transfer protein/seed storage 2S albumin superfamily protein	33.1254	37.9979	2.07356	0.837658	1.40339	31.4122	44.8303	2.24158	1.45098	1.46516
Phvul.008G144500	Oleosin family protein	55.5684	42.1212	12.171	5.81648	5.90996	80.1831	71.2441	6.28351	4.35575	4.96402
Phvul.008G147400	CCT motif family protein	50.5629	34.8416	8.06254	5.54205	4.24616	65.0515	23.8275	6.87905	6.50383	8.25882
Phvul.008G147700	GDSL-like Lipase/Acylhydrolase superfamily protein	2.04838	1.41087	0.0258159	0	0	3.09861	1.27715	0	0.0553855	0.0329646
Phvul.008G147900	Not Available	4.24466	8.34516	1.20222	0.565193	0.744949	8.58324	14.4252	1.05289	0.469715	0.498381
Phvul.008G149500	Ankyrin repeat family protein	9.72042	12.1913	2.55516	1.45945	1.72196	13.5712	14.0951	3.79496	2.29421	2.01036
Phvul.008G151600	Not Available	8.78587	15.1508	2.53367	1.54666	2.09383	7.63953	18.2491	1.26449	2.17023	2.3719
Phvul.008G153300	Glycosyl hydrolase family protein	30.5278	13.3831	2.39116	1.42627	2.04536	32.9466	13.2938	5.40415	4.00841	4.19991
Phvul.008G154200	Leucine-rich repeat protein kinase family protein	4.68053	8.32074	1.21036	0.323541	0.173197	6.51667	9.89873	1.33104	0.24944	0.287778
Phvul.008G158600	BURP domain-containing protein	3.71049	5.93935	0	0	0	3.45597	9.90505	0	0	0
Phvul.008G161000	Pheophorbide a oxygenase family protein with Rieske [2Fe-2S] domain	64.9778	82.3936	4.29996	4.543	2.93799	74.6963	111.225	5.88746	28.1296	21.8665
Phvul.008G161100	Plant protein of unknown function (DUF869)	8.32727	7.31901	0.30461	0.197506	0.205958	18.1013	5.0015	0.622308	0.563582	0.455879
Phvul.008G163001	Not Available	13.3946	19.6462	2.90872	3.17741	2.39548	19.5832	22.8766	6.42689	3.21913	2.63074
Phvul.008G166000	flavonol synthase 1	64.2188	55.867	0.760806	1.52435	1.07768	104.805	65.9519	3.14754	3.9823	3.33783
Phvul.008G166500	Pathogenesis-related thaumatin superfamily protein	2.32002	3.22193	0.498563	0.0306059	0.285227	3.15261	7.16301	0.317431	0.150525	0.268771
Phvul.008G167850	Pheophorbide a oxygenase family protein with Rieske [2Fe-2S] domain	65.2852	82.3357	4.57001	4.76369	2.90915	73.4328	110.46	6.09096	28.6014	21.1638
Phvul.008G171600	Phosphoglycerate mutase family protein	7.37066	29.3169	0.356974	0.0252411	0	5.09297	15.7785	0.173883	0.06207	0.0412625
Phvul.008G174100	RNA-binding (RRM/RBD/RNP motifs) family protein	30.4089	21.6787	3.33519	4.80258	4.68562	35.9717	17.2205	3.16726	1.16231	1.06834
Phvul.008G176700	ascorbate peroxidase 4	75.338	112.542	22.9209	9.37462	7.57939	78.8308	87.7418	14.5336	9.18884	7.44488
Phvul.008G179200	homeobox protein 22	91.7846	32.1198	4.55629	0.597944	1.37996	162.27	22.6819	3.15296	0.801973	0.300154
Phvul.008G179300	Protein kinase superfamily protein	6.23913	7.59046	0.468671	0.453342	0.117941	10.1231	16.1589	1.8982	2.23557	1.82459
Phvul.008G180500	Eukaryotic aspartyl protease family protein	42.8198	21.1553	1.21962	0.117099	0.0368961	74.0374	30.5985	6.79235	1.08267	0.779672
Phvul.008G181800	P-loop containing nucleoside triphosphate hydrolases superfamily protein	3.11625	1.48672	0.133781	0.156681	0.0882671	7.56059	1.96078	0.462694	0.255863	0.309196
Phvul.008G185100	Glutamyl-tRNA reductase family protein	154.119	138.413	6.98418	1.89819	2.29673	207.73	156.054	6.30449	3.69011	3.22283
Phvul.008G186900	Leucine-rich repeat protein kinase family protein	12.0875	21.2354	0.127127	0.0913213	0.0252203	10.5682	6.45762	0.223499	0.0864925	0.0421947
Phvul.008G190900	protodermal factor 1	106.983	13.538	1.42469	0.831527	0.601646	140.014	12.2674	0.557056	0.977431	0.61425
Phvul.008G191200	Not Available	6.20695	3.1312	0.584322	0.503211	0.462669	5.51781	3.31419	0.239683	0.281014	0.0811117
Phvul.008G191400	phy rapidly regulated 2	68.1794	73.3595	3.47059	0.51384	0.454175	119.049	140.589	5.28789	1.52049	0.938468
Phvul.008G192300	Pathogenesis-related thaumatin superfamily protein	4.74684	3.69489	0.167194	0.203733	0.200512	4.95673	3.88441	0.277545	0	0.273526
Phvul.008G195800	PHYTOENE SYNTHASE	30.4593	23.1593	1.20103	0.721728	0.983895	42.6943	27.0958	1.42363	3.02588	2.99579
Phvul.008G196500	photosystem II subunit P-1	368.352	491.16	131.192	64.4685	56.0294	389.522	612.243	107.126	119.55	136.396
Phvul.008G196600	Reticulon family protein	46.1989	30.4542	8.56356	4.82396	5.3285	42.4816	28.9579	8.51444	3.75323	3.55583
Phvul.008G199400	Pectin lyase-like superfamily protein	125.477	145.92	18.3884	21.0542	21.5737	106.82	145.158	30.0374	48.0622	41.1525
Phvul.008G203000	Not Available	4.07463	3.53815	1.0468	0.455921	0	5.5721	3.8289	0.512125	0.49042	0.144452
Phvul.008G203300	Cyclin B1:4	16.6141	3.57503	0.150904	0.0701217	0.117443	22.376	3.84244	0.325212	0.209972	0
Phvul.008G207800	Zinc-binding alcohol dehydrogenase family protein	13.3265	12.9128	1.87668	1.80655	2.76971	13.8393	6.23391	2.06203	1.66022	1.5896
Phvul.008G208700	3-oxo-5-alpha-steroid 4-dehydrogenase family protein	56.1651	99.6884	22.5347	25.7286	25.6524	53.1354	68.1012	24.8421	24.1489	24.285
Phvul.008G210100	Glycosyl hydrolase family protein	41.012	32.009	2.3672	1.54858	2.2991	39.7512	33.6999	2.84175	3.48708	2.91447
Phvul.008G210600	thylakoid lumenal P17.1 protein	24.3731	16.9871	2.71512	3.5429	1.95476	23.7846	19.5134	3.06782	3.15246	2.26788
Phvul.008G212700	glycosyl hydrolase 9B8	13.8218	26.1423	1.02229	0.388684	0.43104	15.5717	20.3513	1.16875	0.436398	0.0753229
Phvul.008G213300	Subtilisin-like serine endopeptidase family protein	77.4804	138.842	4.32812	1.38343	1.40418	92.8662	156.5	8.91832	4.14003	3.56981
Phvul.008G214100	Ankyrin repeat family protein	3.15449	3.69927	0.532151	0.439187	0.56417	4.27459	4.42533	0.97946	0.58517	0.411198
Phvul.008G215500	GDSL-like Lipase/Acylhydrolase superfamily protein	109.011	268.779	7.38798	2.02289	3.09599	86.2839	226.47	5.44975	2.53999	2.24676
Phvul.008G215600	GDSL-like Lipase/Acylhydrolase superfamily protein	45.1897	141.462	16.0198	6.71783	8.1471	24.1105	72.0101	7.83052	3.42238	2.58749
Phvul.008G216600	glycine-rich protein 3	174.282	6.13318	1.08868	0.7645	0.364188	153.987	3.85716	1.36562	0.671455	0
Phvul.008G218400	Not Available	8.35258	5.20156	0.159659	0.137786	0.0838509	10.1664	4.09232	0.587771	0.224987	0.132538
Phvul.008G228400	ROP guanine nucleotide exchange factor 5	9.06968	3.92657	0.25615	0.0314835	0.0583049	13.3404	4.25083	0.230659	0.137087	0
Phvul.008G235300	Gibberellin-regulated family protein	50.2921	61.8425	14.7406	8.33061	15.9056	55.0353	46.6038	9.75562	15.1741	20.3511
Phvul.008G235301	Gibberellin-regulated family protein	50.0369	61.8526	14.7406	8.33061	15.9056	54.9585	46.6038	9.75562	15.3945	20.4823
Phvul.008G236700	O-Glycosyl hydrolases family 17 protein	28.2097	23.5458	4.52454	1.58465	1.17989	39.8621	34.4699	9.53034	3.29652	3.09104
Phvul.008G238600	transmembrane kinase 1	34.6035	34.7187	12.9822	7.62137	6.28649	46.1361	44.9584	14.6229	9.95631	8.71572
Phvul.008G241300	sucrose synthase 6	1.48608	2.69436	0.155063	0.0703148	0.10311	1.90682	3.49296	0.11436	0.096297	0.105949
Phvul.008G242700	acyl activating enzyme 5	3.97918	3.66364	0.168936	0.105335	0.059414	5.7691	2.81894	0.109655	0.100255	0.0493036
Phvul.008G245900	Leucine-rich repeat protein kinase family protein	22.8836	20.4538	4.08707	3.25987	2.32735	26.083	17.6793	4.43097	3.94795	2.73128
Phvul.008G248700	allergen-related	22.6274	13.2568	3.85141	1.90717	1.80767	26.0947	10.8494	2.95803	1.55155	0.389176
Phvul.008G249700	Peroxidase superfamily protein	62.9432	64.5248	8.16752	3.65738	1.23622	89.8681	119.029	23.9282	12.8943	11.9669
Phvul.008G253400	Eukaryotic aspartyl protease family protein	6.61561	8.3407	0.536562	0.32565	0.378189	7.42369	5.61023	0.603501	0.765243	1.01054
Phvul.008G253600	ARIA-interacting double AP2 domain protein	6.65009	26.3246	0.378433	0.0579795	0.0536867	5.99192	17.3025	0.476537	0.0727625	0.0848594
Phvul.008G255800	Cellulose-synthase-like C5	17.0819	29.6131	3.88779	2.43164	2.04786	18.6219	16.5345	6.64954	5.79304	4.1311
Phvul.008G256600	UDP-Glycosyltransferase superfamily protein	27.4714	6.88889	0.758988	0.727133	0.713789	58.3086	7.15159	0.646756	0.556997	0.290549
Phvul.008G257800	NAD(P)-binding Rossmann-fold superfamily protein	59.3458	63.7399	8.07419	6.53133	5.01797	107.881	146.688	8.08218	8.62457	10.5587
Phvul.008G260000	Plant protein of unknown function (DUF828)	5.10534	6.26455	0.133377	0.182909	0.126779	3.915	10.7767	0.235853	0.655722	0.414178
Phvul.008G260700	fatty acid desaturase 8	107.349	85.7539	19.2908	7.5467	4.62184	113.632	82.3203	37.9483	10.3075	7.4668
Phvul.008G263800	Histone superfamily protein	644.709	186.063	29.2242	20.1565	20.4928	542.921	173.997	64.9456	45.3274	46.1035
Phvul.008G266800	endoribonuclease L-PSP family protein	902.261	302.547	40.6161	40.5751	45.8753	1106.79	397.926	63.0767	45.4723	45.7798
Phvul.008G268100	geranylgeranyl reductase	10.8229	4.33691	0.190176	0.179494	0.296719	10.758	4.58084	0.38726	0.31906	0.0934996
Phvul.008G269400	B-cell receptor-associated 31-like	4.99637	7.87089	0.620725	0.157765	0.374531	3.06362	8.07243	0.348683	0.41904	0
Phvul.008G271900	Bifunctional inhibitor/lipid-transfer protein/seed storage 2S albumin superfamily protein	57.8479	61.9181	14.426	1.80508	3.31417	19.2169	5.02828	0.799471	0.390709	0.238733
Phvul.008G278500	Not Available	9.57697	3.97444	0.419682	0	0	24.6243	9.2978	1.07007	0.568024	0.274905
Phvul.008G283300	Not Available	10.9752	7.96714	0.578058	0.247434	0.229114	13.3648	10.3891	0.43008	0.152115	0
Phvul.008G284300	F-box family protein	28.8083	14.9154	2.30584	0.377579	0.211916	31.7184	11.0351	3.01185	0.141327	0.358553
Phvul.008G285100	photosystem II light harvesting complex gene 2.1	4113.67	5025.72	1068.31	228.679	229.971	4056.26	5142.03	1221.59	926.509	934.898
Phvul.008G286600	Auxin-responsive family protein	1.74983	1.91231	0.154046	0.021905	0	3.52901	1.43772	0.0941154	0.0841412	0.0678692
Phvul.008G287700	FASCICLIN-like arabinoogalactan 7	260.161	338.33	64.5869	40.2574	29.6023	249.18	324.536	64.5549	63.4748	64.0064
Phvul.008G288800	FASCICLIN-like arabinogalactan 2	310.815	584.558	94.5943	110.258	124.875	296.172	434.385	94.8828	111.07	136.985
Phvul.008G289000	Not Available	111.979	109.082	17.9371	12.8937	11.1538	75.4449	143.219	17.7165	19.1587	18.75
Phvul.008G289600	Endomembrane protein 70 protein family	54.8856	67.2591	7.92871	3.73509	3.39261	58.7221	39.2112	14.9711	7.36484	5.64836
Phvul.008G289700	photosystem I light harvesting complex gene 3	1347.16	1571.51	232.046	150.429	184.681	1372.36	1675.25	239.756	362.899	347.377
Phvul.008G289900	Coproporphyrinogen III oxidase	144.484	114.868	45.3976	32.6708	31.6766	160.821	101.899	46.3673	33.6914	33.5931
Phvul.009G000400	Plant neutral invertase family protein	5.56855	3.69761	0.270364	0.345853	0.260989	6.3579	2.38388	0.334244	0.311546	0.0757084
Phvul.009G002000	SAUR-like auxin-responsive protein family	15.4685	15.0623	4.87247	3.62171	2.65121	10.9928	15.2738	3.40811	3.96819	3.3266
Phvul.009G003200	glycosyl hydrolase 9B18	3.34793	2.67756	0.5621	0.15525	0.332868	4.43821	3.64435	0.733931	0.0445395	0.395655
Phvul.009G006600	glyceraldehyde-3-phosphate dehydrogenase B subunit	522.748	561.388	149.687	82.6327	97.6076	442.779	453.913	124.114	126.493	114.178
Phvul.009G008100	xylem cysteine peptidase 2	22.8577	16.1721	0.962164	0.38971	0.138598	39.2928	27.0399	1.00612	0.657092	0
Phvul.009G008200	xylem cysteine peptidase 1	9.05166	5.76138	0.412912	0.0579671	0	11.4374	8.76636	0.369002	0.124707	0.151223
Phvul.009G008400	Photosystem II reaction center PsbP family protein	33.9623	31.2076	10.1225	8.82828	6.34904	31.1845	21.6064	9.04235	3.80299	2.99052
Phvul.009G010200	Not Available	13.0004	20.2872	3.76203	2.78477	3.06217	15.9926	19.5739	4.38212	4.47843	3.54005
Phvul.009G010900	Not Available	33.6264	4.06809	0.801835	0.459113	0.320248	41.7177	4.97249	1.00659	0.538179	0.652311
Phvul.009G012700	beta-galactosidase 3	27.1199	16.5924	0.987182	0.311275	0.487465	27.8508	12.884	0.975618	0.524808	0.18007
Phvul.009G015500	S-adenosyl-L-methionine-dependent methyltransferases superfamily protein	16.5074	7.49748	1.61727	1.00491	0.818976	19.6818	8.97854	1.69727	1.04667	0.667863
Phvul.009G015900	SAUR-like auxin-responsive protein family	15.8208	10.2466	0.204099	0.265776	0	22.3338	6.80248	0.148448	0.110263	0.140778
Phvul.009G016600	Plant protein of unknown function (DUF827)	2.56759	3.09807	0.243413	0.0417618	0	2.2462	4.73865	0.288512	0	0.129393
Phvul.009G018100	GDSL-like Lipase/Acylhydrolase superfamily protein	28.6157	35.1602	0.365773	0.129529	0.0448129	21.6119	21.2393	0.271616	0.120241	0.10625
Phvul.009G019000	expansin 11	77.2275	59.7353	0.444538	0.388553	0.190909	56.4713	14.5672	0.739038	1.33577	0.747129
Phvul.009G020300	plastocyanin 1	2287.3	2182.28	358.218	189.323	242.365	2503.24	1982.18	283.184	237.773	251.052
Phvul.009G021000	SKU5 similar 5	150.685	132.159	5.80103	2.26207	2.53579	166.056	66.3318	11.4877	2.24807	1.26973
Phvul.009G021600	Protein of unknown function (DUF630 and DUF632)	16.0755	13.1005	1.08722	0.590039	0.488043	23.1012	11.5656	2.48238	0.347476	0.355547
Phvul.009G024000	O-Glycosyl hydrolases family 17 protein	408.209	356.476	44.8349	33.6467	29.2195	353.531	473.387	64.7638	43.1598	42.7795
Phvul.009G024301	Not Available	2.30591	2.06696	0.0208884	0	0	4.58899	2.11862	0.0782993	0	0.0297912
Phvul.009G025500	Pollen Ole e 1 allergen and extensin family protein	65.9802	132.78	12.0154	12.5282	11.0823	45.0066	72.4145	14.5302	16.71	10.4632
Phvul.009G027600	Heavy metal transport/detoxification superfamily protein	6.99282	11.7341	1.55511	0.780162	0.651586	12.6595	23.9403	0.453546	2.98575	2.24797
Phvul.009G029300	Glycosyl hydrolase family protein	29.6724	31.3468	7.82199	4.42224	3.38643	22.5929	24.0595	7.44323	6.19867	6.70239
Phvul.009G032000	RNA-binding (RRM/RBD/RNP motifs) family protein	25.6407	9.32111	0.686813	1.55018	1.21578	33.2232	16.4867	1.74123	0.817479	1.00356
Phvul.009G033300	Not Available	20.0472	1.93403	0.295982	0	0.0778329	25.3145	2.87638	0.506962	0.0538128	0.0615129
Phvul.009G036400	Not Available	40.7787	42.0249	9.96287	8.77823	12.7577	42.5893	48.8273	12.0558	19.2809	16.6198
Phvul.009G037900	homeobox protein 22	163.661	79.5182	25.1705	19.4487	16.8158	218.356	86.3285	27.8471	20.7326	14.7606
Phvul.009G042500	Not Available	7.38083	4.02361	0.377335	0.501846	0.496481	11.5988	3.37205	0.848717	0.781016	0.806668
Phvul.009G043600	Leucine-rich repeat protein kinase family protein	20.2743	20.8692	5.14991	3.88141	3.12649	27.644	14.0625	5.09211	4.28617	3.29839
Phvul.009G050400	Tetratricopeptide repeat (TPR)-like superfamily protein	75.4886	55.7419	12.7941	13.1154	9.90482	65.3368	67.6868	14.4182	15.9284	14.3774
Phvul.009G052200	IQ-domain 21	9.41824	7.80239	1.53559	0.394752	0.742915	10.1116	10.976	1.80306	1.02523	0.764152
Phvul.009G053000	Plant invertase/pectin methylesterase inhibitor superfamily	34.3135	36.2481	1.09169	0.417468	0.866813	44.2191	34.2042	1.47662	0.881471	0.70947
Phvul.009G056100	Not Available	11.0305	7.93966	2.64617	2.75138	1.14915	11.2241	11.2245	1.53221	1.3638	1.87546
Phvul.009G056500	DNA glycosylase superfamily protein	3.32592	2.03781	0.290235	0.257113	0	4.67957	2.84067	0.307154	0.140148	0.160202
Phvul.009G060200	cytokinin oxidase 5	2.73346	2.22295	0.243336	0.0475376	0.117854	1.53634	2.55473	0.164002	0.0982217	0.0954804
Phvul.009G061900	cytochrome b6f complex subunit (petM); putative	202.571	146.018	20.3855	12.5724	19.7849	274.128	205.577	19.6172	16.0488	14.2885
Phvul.009G064900	photosystem I light harvesting complex gene 5	17.5686	16.8414	2.09353	2.29188	3.52866	12.5433	19.0897	2.05938	4.53842	1.9828
Phvul.009G065200	Thioredoxin superfamily protein	34.8634	40.2831	9.27554	6.64677	5.91631	28.4734	30.8406	6.19966	5.12256	4.34111
Phvul.009G066960	WUSCHEL related homeobox 4	12.089	10.21	0.389734	0.190914	0.279048	22.5533	6.29396	0.354274	0.32413	0.176165
Phvul.009G067200	Leucine-rich repeat protein kinase family protein	18.0711	13.0223	0.889235	0.48448	0.148453	22.51	8.08411	1.61714	0.582683	0.19677
Phvul.009G067400	Serine/threonine-protein kinase WNK (With No Lysine)-related	25.647	22.9754	3.03763	2.04451	1.3746	25.3347	26.1622	7.91589	3.24465	1.04483
Phvul.009G067600	CYCLIN D3:2	70.0946	51.1727	9.0694	2.60953	2.84061	72.962	42.0916	12.5935	5.68714	5.68932
Phvul.009G067800	N-terminal nucleophile aminohydrolases (Ntn hydrolases) superfamily protein	5.31283	4.74483	0.84073	0.521846	0.199788	6.53832	6.24988	1.18628	2.05842	0.577999
Phvul.009G068900	Cyclin A3:1	4.60068	2.66356	0.208998	0.0331545	0.0468792	4.227	2.09757	0.329443	0.283982	0.281006
Phvul.009G069900	Gibberellin-regulated family protein	48.78	13.8816	1.60404	0	1.09322	27.7635	6.79879	1.93761	1.84966	0.747637
Phvul.009G075100	branched-chain amino acid transaminase 2	23.1644	20.0589	0.904879	0.477719	0.887872	53.2022	137.187	5.90813	5.33669	8.92022
Phvul.009G075801	arabinogalactan protein 15	1266.7	1551.97	342.914	378.435	524.407	1433.07	1438.31	321.638	292.868	423.35
Phvul.009G077900	Not Available	42.7478	53.3911	9.64561	4.74588	4.58498	52.9395	33.5825	10.6107	6.43181	6.4944
Phvul.009G080200	17.6 kDa class II heat shock protein	23.1411	14.8667	3.12873	4.24277	4.69262	22.2335	16.8006	7.30369	2.8688	2.42687
Phvul.009G082100	ferredoxin-related	124.627	126.937	29.6378	31.701	26.6336	122.126	106.846	49.0598	39.3216	41.3734
Phvul.009G082300	YGGT family protein	58.1328	47.4713	14.3648	14.6801	13.7137	56.531	46.6903	12.2865	11.5537	10.9377
Phvul.009G084500	3-ketoacyl-CoA synthase 10	88.45	132.478	16.4929	19.2377	20.9206	92.1791	100.012	8.70036	9.96183	5.77702
Phvul.009G086700	early nodulin-like protein 14	113.642	11.6632	1.01545	0.450063	0.26958	120.164	16.9788	1.58661	0.489459	0.0788976
Phvul.009G086900	Phototropic-responsive NPH3 family protein	4.1847	1.93711	0.267717	0.281373	0.0790943	4.28437	2.10094	0.147185	0.053237	0.155601
Phvul.009G088200	ARM repeat superfamily protein	54.4406	59.1995	7.91657	4.4056	2.53363	66.822	44.0102	14.8024	7.29846	6.43961
Phvul.009G089800	Xanthine/uracil permease family protein	8.08598	7.14301	0.857129	0.117874	0.219973	7.44515	6.5107	0.59179	0.269472	0.125065
Phvul.009G090800	Not Available	14.9735	7.04851	0.924942	0.154345	0.0892161	21.2996	4.5175	0.624254	0.301882	0.217024
Phvul.009G093600	Integrase-type DNA-binding superfamily protein	41.9464	70.676	1.75343	1.41176	1.82203	36.4786	64.8051	1.7637	0.665836	0.534626
Phvul.009G094900	Ran BP2/NZF zinc finger-like superfamily protein	53.4753	29.6273	3.67203	0.342927	0.208895	52.7958	25.36	2.75388	0.212063	0
Phvul.009G099801	O-Glycosyl hydrolases family 17 protein	9.22513	5.03875	0.688636	0.878936	0.946915	11.4007	4.24444	1.12615	0.948054	0.656525
Phvul.009G102200	Cellulose-synthase-like C5	16.6444	39.3105	1.73812	0.830416	0.61346	15.8346	32.5728	3.16527	2.01533	0.877835
Phvul.009G103700	chaperone protein dnaJ-related	9.84696	9.71241	3.16231	1.19046	2.39754	10.0065	17.5725	2.67651	3.49879	4.18423
Phvul.009G104850	Not Available	20.3149	15.5638	0.134377	0	0	22.1243	7.12787	0.0331793	0	0
Phvul.009G105100	Not Available	6.54027	3.79323	0.400345	0.0847515	0.117784	10.5971	2.2372	0.328695	0.301041	0.150148
Phvul.009G106200	proline extensin-like receptor kinase 1	20.2428	20.6583	1.56411	0.558175	0.467141	19.4787	21.3684	2.4751	1.89781	1.45976
Phvul.009G107700	ARM repeat superfamily protein	51.7066	36.0318	6.54078	5.36654	3.06294	57.5997	41.4909	11.6249	3.9	4.1414
Phvul.009G108700	Glyoxalase/Bleomycin resistance protein/Dioxygenase superfamily protein	11.3343	9.39412	2.77767	2.89555	1.71381	11.2022	9.61571	1.92151	1.58255	1.22651
Phvul.009G110400	GATA transcription factor 12	5.89192	3.20692	0.0962458	0	0	9.24261	4.06193	0.0238415	0	0
Phvul.009G112600	ataurora1	36.7624	7.1734	1.45051	1.07608	0.943121	41.5582	8.05355	2.1522	0.635371	0.574787
Phvul.009G113300	homolog of yeast ergosterol28	65.2447	63.7514	12.1729	14.8454	14.7715	54.295	79.7547	15.9237	22.1851	25.3968
Phvul.009G114175	Not Available	9.03984	3.23361	0.466343	0.343937	0.126179	8.75365	2.90093	0.346474	0.0824441	0.207752
Phvul.009G115900	Cyclin B2:3	8.05601	1.72231	0.103038	0.0653556	0.0397728	10.3943	1.88139	0.352793	0.105625	0.0628665
Phvul.009G117700	Ribosomal protein L3 family protein	319.406	182.19	67.5325	59.0299	53.8421	456.822	210.642	88.2778	89.5167	81.7947
Phvul.009G118900	plasma membrane intrinsic protein 3	1068.05	951.922	45.545	10.7902	9.98048	1058.57	797.147	29.3095	16.688	12.0856
Phvul.009G121100	Ribosomal protein S13/S18 family	203.613	135.687	44.9319	37.551	37.3475	216.569	132.822	57.5467	59.0323	49.4028
Phvul.009G121700	C2H2-like zinc finger protein	7.00678	3.07612	0.339266	0.110633	0.0388928	11.0456	3.89064	0.660404	0.0518754	0.0337867
Phvul.009G122300	cold shock domain protein 1	38.1564	55.6526	6.51202	7.20813	8.33792	51.949	52.9999	7.75191	11.6116	7.50238
Phvul.009G124400	lysm domain GPI-anchored protein 1 precursor	65.3799	35.3365	5.71815	2.73	2.36513	74.8306	32.0149	6.09717	2.43897	2.43906
Phvul.009G124800	long chain acyl-CoA synthetase 9	2.53267	4.25211	0.338124	0.110029	0.188379	3.46723	3.25565	0.31653	0.125604	0.0369963
Phvul.009G125100	chlorophyll A-B binding family protein	429.95	286.989	43.7619	37.4616	57.5217	542.189	332.998	46.5171	54.2875	39.7601
Phvul.009G126700	PDI-like 1-1	57.6769	30.6325	9.96395	5.75613	5.16535	55.5741	23.8082	5.6351	3.42933	2.34282
Phvul.009G127000	response regulator 9	36.0397	16.0961	1.74463	0.578631	0.689002	39.9094	22.5983	3.42169	6.86059	4.5074
Phvul.009G131400	Not Available	2.91318	1.38488	0.115209	0.0644516	0.091132	4.58273	1.80746	0.127569	0	0
Phvul.009G132100	Not Available	14.5495	10.7136	0.657903	0.30863	0.329809	13.6286	17.6125	0.581268	0.840255	0.765096
Phvul.009G144100	Eukaryotic aspartyl protease family protein	449.429	307.879	43.0861	20.4074	11.1019	1066.36	437.371	77.3719	14.9686	12.8705
Phvul.009G144600	RING/U-box superfamily protein	9.19264	4.36318	1.27139	0.973034	1.39814	13.3896	5.50058	1.25759	0.810319	0.999557
Phvul.009G146800	Not Available	65.5674	69.2795	11.1714	3.14425	3.54867	76.3114	82.8568	12.8419	2.99821	3.51169
Phvul.009G150600	NAD(P)H:plastoquinone dehydrogenase complex subunit O	57.2143	65.3594	13.8201	12.9597	11.1985	48.446	67.673	8.91713	8.17477	4.91464
Phvul.009G152300	fatty acid amide hydrolase	22.9067	18.1181	1.35253	1.28512	1.65005	38.5956	22.7872	0.724865	0.854625	0.899612
Phvul.009G152700	Eukaryotic aspartyl protease family protein	1.7752	3.00076	0.350626	0.20354	0.185872	2.71463	4.34947	0.155344	0.0246018	0.120565
Phvul.009G157900	Sec14p-like phosphatidylinositol transfer family protein	163.534	121.633	34.237	47.3434	55.9392	226.735	138.323	42.2258	30.3496	28.2645
Phvul.009G158000	Scorpion toxin-like knottin superfamily protein	1690	314.52	9.88678	0.872793	1.10622	2290.63	267.366	5.96211	4.45692	0.715243
Phvul.009G158300	Protein kinase superfamily protein	10.2947	7.68951	1.05236	0.590667	0.595532	10.9999	4.77852	0.977745	0.62206	0.440389
Phvul.009G158400	Not Available	12.7589	6.5186	0.352849	0	0.275713	12.3257	4.3921	1.29143	0.190625	0
Phvul.009G161600	Glycosyl hydrolase family 38 protein	19.6988	19.6365	1.49485	0.753916	0.488304	28.4584	19.0183	2.29634	0.669092	0.473238
Phvul.009G164101	HVA22 homologue D	4.49116	7.06988	0.974243	0.695659	0.331511	5.66473	11.5637	1.48649	0.671858	0.291068
Phvul.009G166100	chlorsulfuron/imidazolinone resistant 1	39.0879	19.5209	5.02158	3.53936	3.57602	94.2746	39.5283	12.0203	8.63325	7.45647
Phvul.009G167600	Leucine-rich repeat protein kinase family protein	15.4695	12.62	0.985876	0.852444	1.03129	12.9761	10.1044	1.1044	1.28211	0.976667
Phvul.009G168600	Not Available	4.23279	5.26659	0.12398	0	0	4.44665	9.24822	0	0	0
Phvul.009G169900	Haloacid dehalogenase-like hydrolase (HAD) superfamily protein	35.5079	37.0206	7.49002	7.13557	7.1576	31.957	28.2189	8.65797	8.10168	4.45788
Phvul.009G175600	NAD(P)-binding Rossmann-fold superfamily protein	8.6398	4.77732	0.089792	0.0335411	0.142278	9.11877	7.67472	0.176526	0.0314874	0
Phvul.009G176000	Protein of Unknown Function (DUF239)	10.1517	10.5965	0.916447	0.192973	0.493147	12.2981	8.09685	0.961416	0.809863	0.255295
Phvul.009G176900	Not Available	7.81575	13.8574	3.29256	2.97858	2.90313	10.5036	14.3652	2.80888	2.28431	1.68747
Phvul.009G178300	Dof-type zinc finger DNA-binding family protein	12.8198	18.6812	2.0798	0.868095	0.581578	19.061	14.5473	0.855146	0.19759	0.242275
Phvul.009G179500	BURP domain-containing protein	8.58955	2.48621	0.324877	0.145409	0.13035	16.4861	3.08156	0.641044	0.139716	0.0662021
Phvul.009G180600	BURP domain-containing protein	102.441	12.084	0.0225239	0.0589523	0.0733703	96.7558	11.2979	0.0684369	0.074483	0.0287611
Phvul.009G182900	formin 8	1.62701	1.30541	0.0280889	0	0	2.15418	1.18663	0.0212182	0	0
Phvul.009G186500	light-harvesting chlorophyll-protein complex I subunit A4	1930.45	2446.37	298.607	72.2126	62.2268	1728.25	2060.43	185.468	179.832	154.936
Phvul.009G186700	Not Available	6.47988	8.77239	0.55705	0.490955	0.357518	3.83163	8.71307	0.500462	0.959283	1.07153
Phvul.009G187400	GAST1 protein homolog 4	574.32	1219.48	26.7446	14.0838	9.13891	699.819	1253.84	71.5782	30.5757	25.5916
Phvul.009G188500	microtubule end binding protein EB1A	33.2414	19.0182	5.25066	4.28236	5.62038	35.6306	15.8004	6.60589	5.2915	4.70367
Phvul.009G189600	Not Available	12.8689	6.84006	0.371595	0.261144	0.270323	13.2981	7.41016	1.29653	0.54539	0.828855
Phvul.009G190100	Protein of unknown function (DUF1118)	268.02	307.882	101.431	64.6469	72.1695	263.634	376.429	74.7642	121.163	122.977
Phvul.009G190400	Leucine-rich repeat protein kinase family protein	3.30707	1.90867	0.355556	0.0831456	0.0540008	4.96024	2.67445	0.500484	0.0177829	0.0236433
Phvul.009G190500	H(+)-ATPase 11	36.8088	40.9772	6.53454	8.06116	6.90447	39.2203	23.4507	5.47308	3.88675	2.7627
Phvul.009G195900	Leucine-rich repeat protein kinase family protein	3.60307	3.65931	0.998742	0.368199	0.382217	3.28086	2.08311	0.425288	0.246507	0.282633
Phvul.009G198500	AGC (cAMP-dependent; cGMP-dependent and protein kinase C) kinase family protein	6.79896	5.73703	1.50251	0.528169	0.284665	9.0019	5.86937	2.03574	0.631238	0.317925
Phvul.009G200200	fatty acyl-ACP thioesterases B	39.9566	121.995	7.17542	14.1165	12.6244	30.7092	91.7592	14.3846	10.402	8.29252
Phvul.009G202100	Protein of unknown function (DUF1118)	169.199	139.264	24.438	22.2769	29.4265	176.926	151.366	31.0471	44.0784	40.6013
Phvul.009G209900	Not Available	6.73383	1.64613	0.20226	0.112663	0	9.97924	2.2374	0.178598	0.0690843	0.061234
Phvul.009G212400	glucuronidase 3	12.2316	10.2465	2.20346	1.19791	0.856496	16.299	10.548	2.23337	1.55	1.12772
Phvul.009G214500	AWPM-19-like family protein	2.96882	3.90652	0.508207	0.308942	0.511707	1.98363	6.6948	0.331443	0.340958	0.258229
Phvul.009G216400	photosystem I subunit K	1257.18	1286.42	120.851	50.5023	59.7704	938.519	1105.56	86.4744	97.2253	93.9841
Phvul.009G218900	Subtilase family protein	17.5713	11.9117	3.85549	5.11965	4.37616	20.1909	8.35467	3.55515	2.77365	1.72793
Phvul.009G221200	Not Available	41.3546	25.3484	3.16958	4.68963	3.17139	39.0823	22.8911	7.00717	10.7068	9.46845
Phvul.009G221700	Ribosomal L18p/L5e family protein	163.732	100.348	23.993	19.7136	18.6349	156.693	90.1874	22.8504	18.8976	15.6155
Phvul.009G222400	Plant invertase/pectin methylesterase inhibitor superfamily	5.98948	3.26549	0.276889	0	0	11.3477	3.80546	0.259557	0.109169	0
Phvul.009G224200	Plant invertase/pectin methylesterase inhibitor superfamily protein	159.618	135.288	1.96649	0.739352	0.391675	196.689	131.561	3.3086	1.11724	0.520872
Phvul.009G224300	Not Available	9.03792	4.07758	0.549114	0.736552	0.519162	12.8632	5.59691	0.322066	1.28286	0.647439
Phvul.009G225500	photosystem I light harvesting complex gene 6	34.1532	38.6345	4.76036	3.19885	5.44672	29.851	29.8531	3.76649	2.74252	2.03736
Phvul.009G226900	Subtilase family protein	45.0066	27.5171	7.615	3.30858	4.9045	81.7367	26.9899	8.32347	5.08157	5.40822
Phvul.009G227800	germin 3	78.3763	32.2257	1.4615	0.124889	0.15419	160.868	25.769	0.395696	0.0533027	0
Phvul.009G228000	growth-regulating factor 5	9.85692	12.2009	3.91324	1.50553	0.537033	8.88533	12.7406	3.28554	1.42355	0.911861
Phvul.009G228600	photosystem II subunit X	1381.77	1550.8	88.8757	15.3569	14.502	1281.1	1637.76	42.2686	36.5867	38.9887
Phvul.009G230300	Lycopene beta/epsilon cyclase protein	29.2781	42.2891	10.365	6.28886	7.49169	40.0113	40.414	10.9584	9.40958	9.08731
Phvul.009G235300	Double Clp-N motif-containing P-loop nucleoside triphosphate hydrolases superfamily protein	3.57204	3.08275	0.574863	0.342581	0.287433	6.53864	2.758	0.605623	0.47405	0.380963
Phvul.009G238800	sequence-specific DNA binding transcription factors:transcription regulators	18.6375	11.1416	0.161438	0	0.33772	30.2951	9.06074	0.503949	0.678371	0.682418
Phvul.009G247500	Not Available	31.3276	11.2672	2.38608	2.78841	2.41308	34.6621	12.9981	4.92079	4.41707	4.19532
Phvul.009G247600	Heavy metal transport/detoxification superfamily protein	3.72021	2.74213	0.0797325	0.0337842	0.188706	3.02944	2.51384	0.145818	0	0
Phvul.009G250000	Protein of unknown function (DUF581)	17.6076	13.9431	0.402314	0	0.26029	20.5802	18.7129	0.182091	0.0857157	0
Phvul.009G252400	MLP-like protein 423	793.064	1023.21	8.6102	4.91066	2.92792	517.528	719.684	6.3332	9.18985	3.78778
Phvul.009G253000	MLP-like protein 423	21.2201	40.2668	4.27343	1.78786	3.77412	24.5529	73.811	5.97289	1.54601	2.16628
Phvul.009G253400	Not Available	92.0977	100.649	13.3135	6.01225	5.81802	82.3673	103.241	17.7077	9.2808	9.03627
Phvul.009G254100	Glycine-rich protein family	88.5257	54.0675	11.4604	15.4006	15.1122	65.0474	30.4733	8.30731	3.874	2.25929
Phvul.009G254200	cAMP-regulated phosphoprotein 19-related protein	61.4244	109.248	11.7249	18.3877	17.8788	64.9849	71.349	12.1885	16.0941	13.9482
Phvul.009G259100	O-methyltransferase 1	20.2783	8.04223	0.774785	0.254826	0.308922	75.6903	46.7656	4.18254	1.80582	1.76212
Phvul.009G260200	photosystem I light harvesting complex gene 2	442.35	533.422	120.114	54.9696	54.581	419.786	489.938	129.447	101.522	84.118
Phvul.009G261700	pectin methylesterase 3	96.8821	19.6823	2.18615	2.36052	1.9486	176.592	25.9779	1.42404	1.90426	0.802929
Phvul.010G000900	Rhodanese/Cell cycle control phosphatase superfamily protein	25.7274	40.306	7.39733	6.32942	5.06497	30.4029	42.3864	6.42937	6.70417	6.58758
Phvul.010G002100	light harvesting complex photosystem II	2749.1	3583.05	484.39	146.581	148.138	2872.81	3414.72	434.791	431.018	420.779
Phvul.010G003200	plastid-specific ribosomal protein 4	116.133	94.3866	29.6733	26.8125	25.0266	109.676	108.019	35.8728	27.0744	32.9975
Phvul.010G005000	josephin protein-related	4.09998	4.63834	0.159138	0	0.368104	4.87691	8.65463	0.28408	0.0839319	0.0959418
Phvul.010G005500	Bifunctional inhibitor/lipid-transfer protein/seed storage 2S albumin superfamily protein	65.5601	94.716	17.8098	3.65498	3.41302	33.686	64.6551	12.1991	2.20843	3.09999
Phvul.010G005800	GDSL-like Lipase/Acylhydrolase superfamily protein	46.9024	11.4305	0.278114	0.0859273	0.0893483	51.5771	5.4864	0.16401	0.121588	0
Phvul.010G006300	Concanavalin A-like lectin family protein	23.4592	29.4973	6.14359	6.204	7.05172	31.7736	40.7653	12.2309	11.8687	10.5739
Phvul.010G006400	tubulin beta 8	382.876	135.447	24.6219	30.4394	33.228	543.522	99.2187	34.001	27.7773	24.7711
Phvul.010G009900	myb-like HTH transcriptional regulator family protein	4.95483	2.14847	0.556441	0.109556	0.0473623	7.13109	2.41474	0.478251	0.0618921	0.0368372
Phvul.010G010200	expansin A4	85.9844	62.1747	5.07513	1.70195	0.953251	74.6371	23.1769	5.5979	1.01976	0.402906
Phvul.010G013000	cytochrome P450; family 81; subfamily D; polypeptide 4	10.944	17.6429	4.45201	3.24144	3.82073	26.3418	18.1157	6.84061	5.23044	3.52507
Phvul.010G030500	auxin-responsive family protein	324.441	269.331	38.6723	40.9315	47.3624	451.686	262.751	36.3391	11.9727	10.3845
Phvul.010G031000	stomagen	37.7013	67.6205	10.8045	3.13291	0.157423	2.77244	3.71262	0.428223	0.205718	0.136756
Phvul.010G036800	UDP-Glycosyltransferase superfamily protein	3.16466	2.28906	0.023134	0	0	11.7515	7.13259	0.121905	0.0738053	0.0292852
Phvul.010G037000	UDP-Glycosyltransferase superfamily protein	1.38406	1.20956	0.070356	0	0	1.75821	1.63237	0.260445	0.124026	0.182559
Phvul.010G039100	Zinc-binding dehydrogenase family protein	8.84628	8.06227	1.28409	0.618023	1.3805	7.33118	8.58913	1.08258	1.17853	0.936271
Phvul.010G040600	Fatty acid hydroxylase superfamily	4.53909	15.7814	1.06804	1.0227	1.46442	3.31289	8.66535	0.206006	0.194774	0.513173
Phvul.010G042400	UDP-Glycosyltransferase superfamily protein	11.9595	2.29529	0.0214711	0.0371412	0	8.13518	1.77137	0	0.0694444	0
Phvul.010G042500	UDP-Glycosyltransferase superfamily protein	18.0584	3.91756	0.0424819	0.0185314	0	61.2129	14.5814	0.144731	0.116753	0
Phvul.010G042600	UDP-Glycosyltransferase superfamily protein	181.86	82.9543	0.372575	0.128366	0.0345082	119.99	48.6786	0.444174	0.114602	0
Phvul.010G043400	basic helix-loop-helix (bHLH) DNA-binding superfamily protein	5.00055	1.82611	0.225225	0.212558	0.153186	14.4429	8.46219	1.20279	3.14542	2.80109
Phvul.010G047000	Acyl transferase/acyl hydrolase/lysophospholipase superfamily protein	4.77886	7.01633	0.317275	0.068729	0	5.46731	6.95563	0.43121	0.105297	0
Phvul.010G048100	ribosomal protein L4	270.768	170.19	61.0879	54.4519	65.908	293.98	197.583	84.3657	80.0435	81.3466
Phvul.010G052300	photosystem II subunit Q-2	1280.21	1758.41	477.163	196.477	192.658	1104.11	1546.12	366.271	278.024	253.635
Phvul.010G053700	UDP-Glycosyltransferase superfamily protein	22.209	8.16757	0.538206	0.135288	0.13526	23.3276	1.89609	0.172823	0.0698563	0
Phvul.010G056000	squamosa promoter binding protein-like 8	169.611	224.008	56.7443	26.3161	15.7637	204.713	127.565	42.3805	14.9594	8.89662
Phvul.010G056200	squamosa promoter binding protein-like 8	17.4514	7.70519	0.46506	0.0235493	0.0436114	33.4847	8.92051	0.30643	0.236429	0
Phvul.010G058150	Protein kinase superfamily protein	6.51643	7.54295	2.64544	2.04318	2.18695	8.81558	7.04152	2.82698	2.85052	1.95383
Phvul.010G058700	Not Available	3.79559	2.63762	0.102822	0.0990829	0	5.06547	2.85268	0.0907581	0.0887267	0.228835
Phvul.010G063300	SEC14 cytosolic factor family protein / phosphoglyceride transfer family protein	54.4294	33.9806	4.78076	2.23096	2.89844	99.2777	26.6414	6.71887	3.00247	2.21652
Phvul.010G063400	Disease resistance-responsive (dirigent-like protein) family protein	18.3137	9.79255	4.18741	1.82854	2.11485	27.0172	9.63303	3.15141	1.72363	1.14318
Phvul.010G064300	inflorescence meristem receptor-like kinase 2	14.5307	9.92294	3.59953	2.46364	0.828689	17.3779	6.8412	2.37683	1.43161	0.991213
Phvul.010G065600	ferretin 1	104.692	36.9124	11.465	3.62011	4.40403	104.32	83.1835	14.8548	2.82894	2.97788
Phvul.010G066400	lipid transfer protein 1	4996.88	1915.77	34.8116	41.4691	76.401	4958.77	1850.04	79.4374	250.987	209.918
Phvul.010G069500	lipid transfer protein 6	249.174	62.0929	11.3454	7.41705	10.9176	272.354	30.328	4.88839	2.63174	1.62594
Phvul.010G069638	P-loop containing nucleoside triphosphate hydrolases superfamily protein	6.96276	1.84858	0.0392778	0.0682189	0.0214947	13.0546	1.93202	0.276822	0.0719648	0.0521089
Phvul.010G070584	fatty alcohol oxidase 3	2.69858	6.53429	0.542972	0.711619	0.639664	4.73894	7.08651	1.4422	1.73118	1.53869
Phvul.010G070800	cyclin p3:2	12.6169	12.3614	2.63903	0.766538	0.585381	8.68264	10.4689	0.574168	0.437963	0.984719
Phvul.010G077000	cytochrome P450; family 83; subfamily B; polypeptide 1	7.36108	8.46029	0.0403673	0.0350654	0	6.41928	2.85964	0.0910985	0.0664549	0
Phvul.010G077700	Not Available	7.04418	3.16366	0.429977	0.239665	0.230037	8.6082	3.77463	1.01534	0.619471	0.378025
Phvul.010G079000	lipid transfer protein 3	37.8147	24.5458	3.84413	5.72756	4.60593	17.7306	13.9435	2.25304	0.092694	0.872439
Phvul.010G085600	protein binding	20.3228	21.4349	3.31484	1.64077	1.19632	14.1137	15.1109	3.75984	2.4313	3.38525
Phvul.010G086500	alpha/beta-Hydrolases superfamily protein	18.4183	27.2968	3.5093	2.31708	1.47811	16.1786	24.265	2.12058	2.29019	2.14549
Phvul.010G087100	D-isomer specific 2-hydroxyacid dehydrogenase family protein	13.6772	14.8572	4.03788	2.59743	1.59093	14.5841	16.3077	5.10494	2.13248	2.33449
Phvul.010G095500	NAD(P)-binding Rossmann-fold superfamily protein	56.3339	38.1356	7.9665	5.30038	6.98732	55.3227	40.2141	9.51623	4.66423	3.52606
Phvul.010G099700	glycerol-3-phosphate acyltransferase 8	66.7763	73.381	4.36213	5.27776	5.16173	60.86	46.0159	4.68439	5.57125	3.07091
Phvul.010G099900	cytochrome P450; family 86; subfamily A; polypeptide 8	15.1266	13.8024	0.289576	0.196139	0.338179	21.4791	7.96254	0.399104	0.352014	0.0751815
Phvul.010G102100	Protein of unknown function (DUF604)	28.9699	21.7269	8.83488	8.31912	7.25451	46.6282	36.8154	10.3801	9.82178	9.67282
Phvul.010G108500	Not Available	709.215	855.797	177.151	119.167	111.498	616.875	789.425	130.273	133.119	135.862
Phvul.010G108600	Protein of unknown function (DUF1191)	4.53052	6.49328	0.0680284	0.137084	0.110799	6.16795	12.0355	0.410357	0.33442	0.217166
Phvul.010G111700	TRICHOME BIREFRINGENCE-LIKE 25	3.21565	4.36827	0.25849	0.25148	0.335884	2.91559	6.15745	0.621686	0.907032	0.737085
Phvul.010G112000	Histone superfamily protein	38.6374	9.11195	1.31268	0.88362	0.500747	37.6746	9.52741	2.22359	0.732573	0.67296
Phvul.010G112100	thylakoid rhodanese-like	155.789	172.786	43.2606	24.5384	22.3817	141.795	158.233	41.8374	35.4252	30.154
Phvul.010G112200	Not Available	7.11918	8.97095	2.99975	2.40353	1.65257	6.58865	7.25193	2.64925	2.14447	1.99879
Phvul.010G116700	Not Available	44.1182	45.4031	15.6874	8.87365	8.43554	48.2845	34.0383	8.68644	7.14235	6.93992
Phvul.010G118500	IQ-domain 17	11.1529	12.3888	1.63608	0.882491	0.299306	16.7553	11.8898	1.38831	0.766619	0.436796
Phvul.010G118600	RNA-binding (RRM/RBD/RNP motifs) family protein	10.5907	10.4278	3.89382	2.08012	1.14323	11.2174	5.32158	1.63915	1.01986	0.499238
Phvul.010G119800	Late embryogenesis abundant (LEA) hydroxyproline-rich glycoprotein family	3.63106	5.29989	0.611509	0.10457	0.389393	6.69337	9.06866	0.871872	0	0.15305
Phvul.010G120000	basic helix-loop-helix (bHLH) DNA-binding superfamily protein	35.9333	29.1235	6.27071	1.88239	1.07004	56.4207	24.7948	4.33769	1.61996	0.762024
Phvul.010G120100	photosystem I P subunit	194.222	156.637	31.8235	31.1272	30.9382	198.113	195.505	49.1151	38.9508	34.2369
Phvul.010G121400	photosystem I light harvesting complex gene 2	1063.9	1192.32	97.4489	74.338	91.011	994.503	1242.12	103.171	225.463	209.247
Phvul.010G122000	RNA-binding (RRM/RBD/RNP motifs) family protein	7.37845	12.5057	0.621108	0.0736363	0.115917	4.45875	8.9211	0.404827	0.235657	0.245097
Phvul.010G122700	Not Available	19.2851	16.7654	1.2358	0.545354	0.394344	20.5077	12.443	0.953441	0.859456	0.162967
Phvul.010G124400	Subtilase family protein	120.117	80.2245	29.3487	5.8276	4.01946	174.905	59.2	20.0622	6.26926	4.98592
Phvul.010G134900	lipoxygenase 1	1563.64	840.439	8.4212	4.75276	4.39064	3028.89	1501.64	53.2642	51.3448	36.747
Phvul.010G138600	Not Available	7.79561	11.3574	0.203117	0.175678	0	3.78266	14.4299	0.22771	0	0
Phvul.010G139000	Glucose-methanol-choline (GMC) oxidoreductase family protein	34.9148	28.5725	3.91123	2.1947	2.29984	43.7867	45.6516	2.13046	0.951531	0.612479
Phvul.010G144100	Not Available	39.1593	23.9654	1.49455	0.601939	0.118917	84.2644	37.804	1.03932	0.239525	0.288286
Phvul.010G146300	GATA transcription factor 9	12.6702	9.36131	0.410723	0.209048	0.0467445	11.0843	8.4075	0.568522	0.254698	0.110829
Phvul.010G147100	delta tonoplast integral protein	216.958	250.566	5.12171	2.21021	2.37399	309.609	394.466	16.1841	4.915	2.64193
Phvul.010G148600	Not Available	259.212	213.483	36.9458	26.0665	27.5077	130.988	146.452	39.2944	51.4781	42.9754
Phvul.010G148800	photosystem I subunit H2	1420.24	1535.98	297.878	133.42	144.712	1214.31	1378.66	197.371	178.366	183.262
Phvul.010G150400	Not Available	2.3404	1.40284	0.0818553	0.187067	0	8.83483	5.40041	1.11659	1.1778	0.325787
Phvul.010G151900	Cyclin A2:4	6.69648	3.18978	0.604214	0.442676	0.170707	8.85038	3.97894	1.191	0.345459	0.234035
Phvul.010G153700	Ran BP2/NZF zinc finger-like superfamily protein	75.8173	47.1792	3.93787	1.35965	1.70542	84.8498	37.5929	2.95709	1.21243	1.02383
Phvul.010G154900	Integrase-type DNA-binding superfamily protein	8.62363	14.6875	0.776514	0.0443631	0	3.10001	3.0379	0.690218	0.2795	0
Phvul.010G156400	phosphatidic acid phosphatase-related / PAP2-related	27.1161	23.6789	5.58238	6.33379	5.70831	25.5553	14.311	5.45375	6.6279	6.18964
Phvul.010G157200	Tetratricopeptide repeat (TPR)-like superfamily protein	17.8174	31.1358	7.50199	6.1582	5.93194	35.458	36.3676	9.75632	10.2457	8.24858
Phvul.010G157800	Sterile alpha motif (SAM) domain-containing protein	3.71251	3.08573	0.232128	0.0527734	0.150443	3.83221	2.01554	0.489222	0.152724	0.0589734
Phvul.010G158200	basic helix-loop-helix (bHLH) DNA-binding superfamily protein	38.4599	20.3618	5.26582	1.7285	2.40363	53.3756	33.5138	3.02338	1.29446	1.01762
Phvul.010G158600	basic helix-loop-helix (bHLH) DNA-binding superfamily protein	12.9811	10.0686	0.395977	0.305555	0.106138	20.7213	11.1015	0.319082	0.748449	0.755945
Phvul.010G159000	NAD(P)-binding Rossmann-fold superfamily protein	19.0571	23.2381	6.71393	6.51296	4.76451	19.8966	19.8105	7.41949	7.62803	8.15317
Phvul.010G161300	NDH-dependent cyclic electron flow 1	10.7404	15.7055	3.75217	1.63441	0.950395	8.9014	16.0533	2.70612	2.85706	1.59979
Phvul.010G162400	early nodulin-like protein 17	210.869	140.95	24.2167	15.6688	9.45344	185.264	78.1374	28.8914	14.8395	14.7863
Phvul.010G164300	Protein of unknown function (DUF1666)	6.83664	3.69865	0.479448	0.3009	0.113837	7.86721	2.59891	0.440679	0.328869	0.0666328
Phvul.010G165600	protein kinase family protein	10.0249	14.0005	0.787437	0.59408	1.23383	14.7173	19.4282	2.03553	5.71829	5.12056
Phvul.011G000200	cytochrome P450; family 72; subfamily A; polypeptide 15	105.2	44.5264	2.32687	2.26307	3.51309	208.865	60.3455	3.6956	5.36506	4.736
Phvul.011G007200	Leucine-rich repeat protein kinase family protein	31.0383	27.6895	4.85079	0.613481	0.352827	34.5002	16.2432	4.59293	0.727541	0.273261
Phvul.011G009700	Photosystem II 5 kD protein	2025.23	1991.89	207.329	65.6722	68.0402	1986.61	1847.15	144.329	128.062	116.875
Phvul.011G014100	IQ-domain 11	11.5148	17.0355	1.22815	0.394695	0.105732	14.98	16.594	4.28592	3.35302	1.88754
Phvul.011G015800	peroxin 11B	10.1029	9.63944	0.591597	0.815728	1.30489	12.3842	22.118	0.943129	2.33733	1.87356
Phvul.011G021300	Not Available	14.4074	2.34805	0.209093	0.0948328	0.0658586	23.6085	2.17443	0.247187	0.166355	0.220369
Phvul.011G022500	alpha/beta-Hydrolases superfamily protein	4.10864	5.29433	0.880546	0.795336	0.324966	3.98461	5.58324	1.29814	0.880174	0.700396
Phvul.011G023800	ubiquitin-conjugating enzyme19	76.3007	14.4398	0.922327	0.447611	0.182203	76.0622	19.0606	1.77429	0.609936	0
Phvul.011G025200	Not Available	24.906	6.95137	1.33137	0.625566	0.757061	39.7495	7.2843	2.44758	0.370574	0.421294
Phvul.011G025300	chloroplast signal recognition particle component (CAO)	88.4538	72.6717	7.77044	12.4541	18.8908	121.498	93.6269	16.8068	30.0722	34.0835
Phvul.011G026700	proline-rich protein 2	7.10507	7.9742	1.60993	1.03765	0.168813	5.18535	4.94887	1.25252	1.75545	0.248078
Phvul.011G027700	ribosomal protein L12-C	564.638	331.969	89.0547	90.8079	106.261	612.028	285.732	88.7139	104.652	113.131
Phvul.011G028200	serine carboxypeptidase-like 35	35.345	37.764	11.6272	9.68921	12.1171	36.051	35.5332	3.21046	2.53057	3.31758
Phvul.011G028701	Not Available	3.97976	6.28742	0.390372	0.0694139	0.369706	50.9992	47.4501	9.59881	2.1713	2.54876
Phvul.011G029800	photosystem II stability/assembly factor; chloroplast (HCF136)	67.503	75.8387	25.5317	19.3267	17.137	65.3525	63.0159	24.3692	14.5353	10.1647
Phvul.011G031700	cell elongation protein / DWARF1 / DIMINUTO (DIM)	257.035	195.546	32.4425	31.4218	32.2246	316.152	106.01	44.8177	29.9748	26.7169
Phvul.011G033000	Leucine-rich repeat protein kinase family protein	31.8769	33.2105	13.7311	11.2556	9.19447	36.8478	27.6834	9.3232	9.40675	9.00489
Phvul.011G034000	like AUXIN RESISTANT 2	8.81422	1.80496	0.170982	0.0722954	0.102034	11.4729	1.53028	0.0625902	0.161073	0.029546
Phvul.011G034200	Pathogenesis-related thaumatin superfamily protein	160.279	96.4746	5.1773	1.54976	0.796889	192.911	69.6087	7.45893	1.58186	0.762587
Phvul.011G035400	RAC-like 3	81.8679	64.8829	15.8386	19.4346	18.052	69.9483	60.2887	17.1094	13.4254	11.2036
Phvul.011G037900	SAUR-like auxin-responsive protein family	110.238	126.378	5.49056	10.6913	6.72172	85.4341	85.6177	7.6681	11.3002	9.79218
Phvul.011G040700	Kinesin motor family protein	5.05937	12.1089	1.60107	0.847876	0.74918	6.90015	6.82277	2.42824	0.926316	0.993698
Phvul.011G045800	O-Glycosyl hydrolases family 17 protein	3.05254	3.68263	0.360191	0.0780284	0	4.27441	5.05739	0.182266	0.0939146	0
Phvul.011G047400	Bifunctional inhibitor/lipid-transfer protein/seed storage 2S albumin superfamily protein	302.406	113.614	4.6779	0.689598	1.11062	419.925	30.3098	2.72736	1.81725	1.57078
Phvul.011G047600	lysophosphatidyl acyltransferase 5	11.2753	9.00234	1.86032	1.58231	1.52399	16.2205	12.3808	3.33198	1.29593	1.39745
Phvul.011G048900	Cysteine/Histidine-rich C1 domain family protein	3.64141	5.12728	0.744986	0.323475	0.186978	5.21761	5.86924	0.319821	0.168943	0.208548
Phvul.011G051000	Not Available	17.8886	16.4284	4.90833	4.81944	3.89696	8.62261	9.29867	2.17144	1.71989	1.28947
Phvul.011G051300	Not Available	5.68141	6.25174	1.68999	0.44612	0.398869	3.74347	4.59741	0.995173	0.424434	0.382603
Phvul.011G051700	FKBP-like peptidyl-prolyl cis-trans isomerase family protein	23.2533	18.4921	6.70766	6.13226	5.89424	19.8226	22.688	4.94758	5.33987	4.81022
Phvul.011G054500	enzyme binding:tetrapyrrole binding	106.319	84.6528	2.94773	1.06109	0.74273	130.628	93.6277	2.45364	2.00264	1.62007
Phvul.011G056600	Calcium-dependent lipid-binding (CaLB domain) plant phosphoribosyltransferase family protein	10.3027	6.59159	0.119745	0.0113194	0	14.092	7.46031	0.0490789	0.0278355	0.0165673
Phvul.011G057200	Histone superfamily protein	470.114	118.81	17.3546	4.99315	5.14019	429.03	111.128	38.3999	20.254	20.4004
Phvul.011G057900	AGC (cAMP-dependent; cGMP-dependent and protein kinase C) kinase family protein	8.41871	5.32575	1.65195	0.718387	0.233772	11.0295	5.45698	1.1842	0.600279	0.695162
Phvul.011G058200	Not Available	141.673	40.2713	6.46361	6.61597	3.36771	130.149	62.9671	4.46203	5.59032	2.2369
Phvul.011G058300	PLC-like phosphodiesterases superfamily protein	42.1476	37.7716	6.47702	3.06273	2.53024	37.9812	27.1641	7.08065	4.08473	4.30425
Phvul.011G059900	dicarboxylate transporter 1	100.457	140.333	27.0114	30.6077	37.5656	103.474	89.5965	29.0945	38.8375	35.7338
Phvul.011G061600	plastid transcriptionally active 16	115.048	175.19	48.7572	41.5841	33.1883	143.247	166.239	47.6489	41.8506	40.5737
Phvul.011G063800	expansin A4	93.7262	68.0356	10.5473	5.78294	4.72976	116.216	49.7084	22.8825	5.46335	3.55059
Phvul.011G065300	Pathogenesis-related thaumatin superfamily protein	1047.01	144.093	5.74395	1.64	2.95564	1723.59	95.3206	5.02337	2.30748	0.701391
Phvul.011G065500	dessication-induced 1VOC superfamily protein	4.26989	4.14886	1.03353	0.642413	0.116193	1.78369	2.10613	0.109255	0.154288	0
Phvul.011G066100	Histone superfamily protein	1154.32	374.018	66.5869	56.6039	53.7597	993.416	334.929	117.453	119.985	107.663
Phvul.011G066600	Histone superfamily protein	425.097	115.244	17.8702	16.0247	10.8618	323.525	87.0945	33.192	30.0641	22.273
Phvul.011G068900	3-ketoacyl-CoA synthase 12	7.94544	17.8907	0.305892	0.377584	0.4879	7.8415	6.44239	0.209413	0.374318	0.197872
Phvul.011G069501	Histone superfamily protein	536.869	197.426	33.027	33.7583	31.2046	435.979	202.508	56.0807	47.945	51.5332
Phvul.011G069700	Histone superfamily protein	403.157	124.324	20.6448	13.6468	11.4838	353.321	112.775	44.6601	27.8875	33.4044
Phvul.011G072000	ROP interactive partner 5	26.2926	20.9959	3.01553	1.41713	0.944022	41.1912	19.5935	3.58186	1.58862	1.65823
Phvul.011G074900	beta-galactosidase 8	3.73313	3.1467	0.282215	0.27803	0.0981941	2.15799	1.79174	0.351794	0.066493	0.0801994
Phvul.011G079200	Not Available	7.20281	2.87454	0	0.34895	0	8.38362	3.72173	0.110704	0.244497	0.487589
Phvul.011G083700	Not Available	17.1569	8.60039	1.74497	1.54907	2.00987	17.4865	12.2856	0.575218	1.69343	2.53914
Phvul.011G085600	Shugoshin C terminus	6.05962	2.4951	0.355237	0.0399465	0.225932	6.89536	2.56349	0.184751	0.114053	0.233637
Phvul.011G086300	copper/zinc superoxide dismutase 2	442.698	371.066	105.988	69.261	67.7816	416.661	341.835	98.2373	49.4874	52.8322
Phvul.011G086500	ribosomal protein L9	78.1175	58.2853	24.8151	25.0657	17.2247	76.5971	64.5364	24.1559	26.9463	21.9624
Phvul.011G089900	cellulose synthase-like A02	208.656	282.07	63.7673	70.5577	71.8136	201.102	246.189	91.5539	81.7492	66.3022
Phvul.011G090700	Plant protein of unknown function (DUF868)	2.04344	1.84834	0.159533	0.330275	0	3.16155	2.13495	0.211323	0.03482	0
Phvul.011G091300	Stress responsive A/B Barrel Domain	147.126	439.743	1.07453	0.437179	0.244618	115.154	182.098	10.3305	2.48987	2.84219
Phvul.011G095400	Pollen Ole e 1 allergen and extensin family protein	180.724	273.14	13.947	8.58259	7.26472	172.828	119.307	6.67928	4.60459	3.68524
Phvul.011G095750	Not Available	48.3866	96.0349	0.208308	0.709115	0	41.0382	29.9626	0.366021	0.155129	0
Phvul.011G096400	photosystem I subunit O	1682.73	2247.75	357.574	107.166	110.69	1421.97	1796.59	157.401	139.843	137.323
Phvul.011G096800	NAD(P)-binding Rossmann-fold superfamily protein	15.9438	49.683	5.80547	3.89224	4.86166	46.3956	45.5001	21.9242	7.79895	9.79781
Phvul.011G097900	Late embryogenesis abundant (LEA) hydroxyproline-rich glycoprotein family	22.7722	31.4665	1.77216	0.675168	0.394819	18.9122	25.8658	0.952867	1.48823	1.0323
Phvul.011G099900	Not Available	5.56241	2.33695	0.0888521	0	0	3.68349	1.58008	0.0630905	0.046862	0
Phvul.011G102500	SKU5 similar 5	300.463	286.336	20.2707	23.2218	26.2158	227.277	145.675	12.042	9.08821	5.70751
Phvul.011G102700	small and basic intrinsic protein 1A	29.9517	5.66892	0.678355	0.982717	1.57314	35.9123	42.1555	1.83683	3.7552	3.33931
Phvul.011G107000	xyloglucan endotransglucosylase/hydrolase 9	378.729	420.243	106.764	92.8319	76.6048	497.064	734.342	126.193	91.3445	75.3127
Phvul.011G110700	photosystem II reaction center PSB29 protein	76.7093	78.7665	25.2569	22.3907	19.971	75.9261	74.7203	27.0079	26.6427	27.2403
Phvul.011G111000	PapD-like superfamily protein	27.7278	17.0475	2.80464	2.0791	1.67027	29.3368	22.6954	2.34709	1.25469	1.38929
Phvul.011G111100	Not Available	11.771	31.6326	5.30801	0.551625	0.236135	131.105	171.514	4.2341	1.09916	1.55518
Phvul.011G111300	NAD(P)H dehydrogenase B1	41.0114	43.9684	13.4231	11.4696	8.11388	41.8266	46.1394	16.3366	15.0024	11.7132
Phvul.011G111600	sulfotransferase 2A	30.2817	37.1712	8.0883	3.79627	5.15759	20.1789	29.1086	3.26207	0.860806	0.928608
Phvul.011G112900	Not Available	5.07108	2.07117	0.218005	0.303309	0	7.84725	4.86206	0.895257	0.0781033	0.178558
Phvul.011G113200	cell wall protein precursor; putative	1160.77	2006.46	6.14703	3.10832	0.433259	669.882	1779	3.04172	6.43494	0.3581
Phvul.011G116400	RAC-like 2	4.28203	3.07435	0.308982	0	0	3.77233	2.57674	0.496314	0	0
Phvul.011G116800	Basic-leucine zipper (bZIP) transcription factor family protein	2.59644	5.58856	0	0	0	4.92954	5.27086	0.115241	0.0681628	0
Phvul.011G117500	expansin B3	36.5501	32.8013	6.35064	4.86603	6.55439	33.4814	23.7263	7.69885	1.98343	0.959899
Phvul.011G119900	early nodulin-like protein 1	10.2914	10.5968	2.35736	2.4958	3.26111	16.109	19.537	2.82011	3.58767	1.8445
Phvul.011G125100	Reticulon family protein	14.6358	4.41744	0.587154	0.510413	0.425502	20.9717	4.26384	0.645578	0.231903	0.0607858
Phvul.011G125500	targeting protein for XKLP2	4.69038	1.51576	0.176185	0.140293	0.0865307	7.75468	1.93126	0.271981	0.0870125	0.146179
Phvul.011G128100	Ribosomal protein L33 family protein	269.005	158.142	48.6623	40.7612	31.6169	178.598	171.144	56.0051	32.1726	20.2136
Phvul.011G133800	SAUR-like auxin-responsive protein family	21.6769	59.0066	4.78954	5.94542	7.24203	18.293	59.1362	4.63904	6.37194	4.89407
Phvul.011G134400	S-adenosyl-L-methionine-dependent methyltransferases superfamily protein	36.771	48.6616	13.9198	7.85559	7.30304	33.6333	35.265	12.209	10.1268	9.96322
Phvul.011G134600	Plant protein of unknown function (DUF828)	9.61099	7.83637	0.523992	0.174763	0.14008	6.40878	2.11393	0.515904	0.247857	0.190077
Phvul.011G139300	early nodulin-like protein 9	10.4484	16.4538	1.1202	0.760797	0.924549	12.0267	26.6166	1.31233	0.993436	0.52692
Phvul.011G141500	kinesin 3	3.31344	6.94912	0.791196	0.378261	0.388494	3.69528	3.3719	1.0123	0.468418	0.447251
Phvul.011G148100	Cyclophilin-like peptidyl-prolyl cis-trans isomerase family protein	24.1072	24.4917	8.24256	8.82722	7.14482	17.8262	16.1205	7.50731	5.93799	4.14773
Phvul.011G148900	protochlorophyllide oxidoreductase A	323.972	338.843	16.4385	9.3202	6.6773	362.386	239.491	19.3983	15.3772	13.3347
Phvul.011G150950	S-locus lectin protein kinase family protein	2.77516	5.8295	0.213255	0.158812	0.100912	2.12154	4.3422	0.203751	0.0818492	0.0646251
Phvul.011G153400	Auxin-responsive GH3 family protein	7.9974	17.5193	1.61088	0.668718	0.679055	10.594	22.4211	0.950765	0.778333	1.0238
Phvul.011G155700	light-harvesting chlorophyll B-binding protein 3	634.167	736.337	40.773	12.4003	11.2752	492.785	497.243	46.9515	28.9293	22.5249
Phvul.011G156900	TEOSINTE BRANCHED 1; cycloidea and PCF transcription factor 3	9.93672	5.4724	1.12688	0.44058	0.599609	14.6864	4.55385	0.757327	0.287405	0.108835
Phvul.011G162100	Peptide-N4-(N-acetyl-beta-glucosaminyl)asparagine amidase A protein	21.7884	15.9742	3.80057	2.35594	1.98213	23.3608	19.0165	6.8502	4.27958	4.51997
Phvul.011G162800	chloroplast 30S ribosomal protein S20; putative	208.01	146.174	46.5501	46.314	42.0601	191.978	122.897	40.9179	38.1945	37.6793
Phvul.011G163600	Histone superfamily protein	268.79	100.703	30.3452	22.762	23.2956	249.452	95.3395	45.4239	30.8304	30.4232
Phvul.011G167000	chitinase A	161.376	23.8323	4.94699	1.13244	1.17008	393.49	12.0236	4.49607	4.1891	0.676163
Phvul.011G168200	Ribosomal protein L13 family protein	167.766	114.52	35.4735	35.6877	30.6303	188.124	127.195	34.967	30.2094	30.7507
Phvul.011G170000	RING/FYVE/PHD zinc finger superfamily protein	20.5917	12.887	1.33187	0.803347	0.453115	19.4433	8.12366	2.60924	1.31808	1.69988
Phvul.011G173900	SOUL heme-binding family protein	317.617	268.046	124.097	85.1935	104.551	319.154	297.804	134.883	126.767	143.917
Phvul.011G177100	hydroxymethylbilane synthase	23.126	22.1161	7.06852	6.27639	5.91157	24.1864	27.4735	9.99407	6.54458	6.99977
Phvul.011G178000	Not Available	4.50704	6.32409	0.226284	0.0954771	0.356484	4.0015	15.2067	0.328966	0.117393	0
Phvul.011G182700	MLP-like protein 43	706.402	431.086	3.04576	1.31187	0.106321	650.103	722.438	5.65402	34.254	35.434
Phvul.011G182900	MLP-like protein 43	79.0699	56.9188	10.47	2.72915	1.07883	30.0452	69.588	2.64103	7.74088	9.54455
Phvul.011G185500	Leucine-rich repeat protein kinase family protein	17.2494	21.6273	0.66656	0.205813	0.0589318	27.0761	13.4619	1.55933	0.198355	0.130062
Phvul.011G187100	Histone superfamily protein	402.88	114.775	12.0226	6.00062	4.67099	442.529	94.4613	31.2441	15.2419	16.9026
Phvul.011G187800	NADH:cytochrome B5 reductase 1	3.3151	4.77976	0.451877	0.0295754	0.166081	3.80242	7.92983	0.664655	0.186333	0.129861
Phvul.011G189100	sulfotransferase 2A	60.9127	79.243	0.684476	0.0836561	0.0524744	14.6672	40.9397	0.169345	0.0357043	0.0408133
Phvul.011G199000	sulfotransferase 2A	16.3525	30.8307	3.76368	1.37194	2.95897	6.43711	17.7513	1.89229	0.204139	0.503992
Phvul.011G199100	sulfotransferase 2A	9.84375	15.4005	0.152227	0.0527561	0	11.3998	15.6786	0.548566	0.166189	0.115822
Phvul.011G199400	sulfotransferase 2A	5.74339	4.40887	0.222382	0.293841	0.351163	6.21545	6.23633	0.231588	0.101506	0.0783915
Phvul.011G203600	Not Available	1103.28	95.7026	1.88708	1.02218	0.778787	630.997	49.9002	1.20988	0.889063	0.726163
Phvul.011G204700	Not Available	5150.8	743.124	8.13555	2.77165	0.736208	4611.37	1834.81	7.58904	4.47565	1.50643
Phvul.011G205000	Not Available	91.8135	12.6815	2.1726	0.841133	0.886777	97.7942	23.2646	1.29688	0.854537	0.966859
Phvul.011G206100	Eukaryotic aspartyl protease family protein	105.635	30.6309	1.59835	0.381154	0.814005	178.814	25.1709	2.77351	0.646988	0.901715
Phvul.011G208200	Not Available	172.079	61.8179	0.502978	0.151974	0.061908	127.476	21.3393	0.313509	0.330293	0.0481506
Phvul.011G209600	Not Available	266.393	868.575	2.97874	0.915701	0.846927	128.847	598.747	3.02223	3.16994	1.91631
Phvul.011G209700	Not Available	41.9315	11.5404	0.178696	0.124774	0.210573	43.4486	4.60059	0.261846	0.142892	0.171982
Phvul.011G209800	Not Available	270.876	89.6173	0.828236	0.202595	0.401329	237.155	40.9827	0.584591	0.387208	0.279246
Phvul.011G212100	Leucine-rich repeat (LRR) family protein	12.6101	20.604	0.224669	0	0.044204	5.16978	1.60663	0.226462	0.0293483	0
Phvul.L001631	photosystem I subunit F	1998.99	2224.22	253.281	106.36	134.715	1996.85	1679.16	130.348	126.247	125.362
Phvul.L001641	chloroplast-targeted copper chaperone protein	3.62762	2.99438	0	0	0	3.38462	2.22641	0.0576453	0	0
Phvul.L001647	Not Available	16.8525	16.8686	2.51043	1.57111	3.6405	13.2277	15.6534	1.33139	1.90965	2.20455
Phvul.L001683	NAD(P)-binding Rossmann-fold superfamily protein	6.99453	3.45305	0.0433974	0	0.0701167	7.10172	4.55182	0.0988144	0.0465525	0
Phvul.L001741	Heavy metal transport/detoxification superfamily protein	12.8463	16.821	0.0378504	0.034446	0.124281	16.6437	11.1568	0.113848	0	0
Phvul.L001769	Pheophorbide a oxygenase family protein with Rieske [2Fe-2S] domain	40.2074	48.6032	1.71784	2.27535	1.21347	52.7491	71.1908	2.84547	17.2246	13.92
Phvul.L001881	glyoxylate reductase 1	25.0773	9.5681	2.57586	3.12653	2.03045	30.6323	7.84766	2.4451	1.77966	1.48089
Phvul.L001946	Rubber elongation factor protein (REF)	15.8324	21.5533	4.55194	3.79218	2.91335	11.9655	20.5299	4.96192	3.25662	3.26341
Phvul.L002157	P-loop containing nucleoside triphosphate hydrolases superfamily protein	6.85972	13.6694	1.45665	1.34523	0.686856	10.7355	11.3052	3.85888	2.14918	1.77791
Phvul.L002232	Protein of Unknown Function (DUF239)	1.56452	1.9675	0.113208	0.0393015	0	1.45417	1.80622	0.0855047	0	0.0642477
Phvul.L002259	Not Available	6.65889	12.8767	1.15767	0.216451	0.468015	17.9695	17.5633	1.87819	0.246601	0.283792
Phvul.L002332	GDSL-like Lipase/Acylhydrolase superfamily protein	4.80358	3.79254	0.0553451	0.0626954	0.0893638	17.3425	4.00242	0.0824152	0.122582	0.0741569
Phvul.L002359	Not Available	2.79683	7.0842	0.468395	0.143997	0.0248563	7.55844	7.63237	0.660185	0.180665	0.0431861
Phvul.L002446	glycosylphosphatidylinositol-anchored lipid protein transfer 1	72.2682	15.849	0.276224	0.475108	0.337141	81.6657	13.3808	0.355453	0.29137	0.0744009
Phvul.L002459	Not Available	4.7633	8.30225	1.11282	0.0996403	0.250702	11.2604	15.7028	1.51056	0.250526	0.365179
Phvul.L002544	Not Available	14.5908	4.40822	0.467758	0.329796	0.46892	20.2471	6.70486	0.509401	0.557201	0.137483
Phvul.L002737	Bifunctional inhibitor/lipid-transfer protein/seed storage 2S albumin superfamily protein	59.5235	96.6278	9.08635	5.95913	4.20183	52.1235	53.825	6.66131	5.21089	4.42421
Phvul.L003246	Protein of unknown function (DUF 3339)	24.4955	28.4062	3.35261	0.247434	1.61858	28.9917	50.0933	2.45205	1.06481	0.947709
Phvul.L003343	histone H2A 12	587.091	211.689	69.5213	55.6284	47.3651	559.862	268.703	116.653	90.1198	82.695
Phvul.L003443	histone H2A 12	851.648	228.805	31.2033	12.0802	11.247	777.954	223.124	63.8951	36.0315	37.1767
Phvul.L003543	histone H2A 12	475.235	165.611	39.9921	34.3731	26.2442	431.576	197.746	75.6821	73.514	62.1359
Phvul.L003646	Immunoglobulin E-set superfamily protein	12.3935	5.51268	0.997651	1.08099	0.898459	15.1433	8.76406	2.16721	2.31399	1.98186
Phvul.L004337	hydroxy methylglutaryl CoA reductase 1	37.3889	40.0998	5.33279	1.10261	0.43526	51.4087	22.903	2.17498	0.786636	0.773467
Phvul.L004901	alpha/beta-Hydrolases superfamily protein	4.53998	12.0228	0.730329	0.356108	0.271626	3.88916	8.86267	0.627583	0.572223	0.454829
Phvul.L004943	Not Available	5.26157	8.56828	1.50136	1.20486	0.263783	4.23259	6.07373	1.22342	0.592662	0.14632
Phvul.L005001	methionine gamma-lyase	92.5192	22.8616	0.915803	0.500563	0.710193	246.802	64.6348	0.880754	1.05529	1.06706
Phvul.L005043	actin-11	22.4458	25.7289	5.88609	3.13184	2.12882	19.9206	16.682	6.05845	1.70938	1.364
Phvul.L006001	Serine/threonine-protein kinase WNK (With No Lysine)-related	2.78881	2.27878	0.292884	0.236662	0.202845	3.52535	2.36123	0.646356	0.52818	0.201348
Phvul.L006043	expansin A4	40.7799	39.2796	5.1164	5.32196	7.47403	54.8651	22.2872	4.99945	9.55038	8.40743
Phvul.L007743	Not Available	59.2916	24.5963	3.87621	2.26524	1.5772	67.1101	29.6363	3.89564	3.62485	3.57515
Phvul.L009143	aldehyde dehydrogenase 3F1	9.01779	26.9368	1.54728	1.36745	1.56996	5.6924	23.7502	1.49739	1.73283	1.65674
Phvul.L010843	Leucine-rich repeat (LRR) family protein	171.323	161.094	2.78499	1.19664	0.416971	138.475	88.0924	4.8114	3.43889	1.89529
Phvul.L011243	Histone superfamily protein	224.33	55.1271	4.27602	3.39276	2.35898	237.394	41.3033	13.2674	7.57178	4.92473
