# Supplementary material for: Transcriptional Dynamics and Candidate Genes Involved in Pod Maturation of Common Bean (Phaseolus vulgaris L.)
Source: Plants (Basel). 2020 Apr 22;9(4):545. doi: 10.3390/plants9040545 (PMC7238275; doi:10.3390/plants9040545)
Supplement: Supplementary file 1 [file plants-09-00545-s001.zip › SupplementaryFiles/SupplementaryTableS4.1_2.xlsx]

## Sheet: UP-regulated KEGG pathways
Supplementary Table S4.1. Up-regulated specific maturation genes grouped by KEGG pathways.
Pathway	Acronym	Gene ID	Definition
Glutathione metabolism pvu0048 Enrichment p-value 7.96e-03	EC:1.11.1.9	Phvul.002G288700	Glutathione peroxidase 6
	EC:1.11.1.9	Phvul.002G288800	Glutathione peroxidase 8
	EC:2.3.2.2	Phvul.004G173700	Gamma-glutamyltranspeptidase / glutathione hydrolase / leukotriene-C4 hydrolase
	EC: 3.4.19.13/14
	EC:2.5.1.18	Phvul.005G053100	Glutathione S-transferase
	EC:2.5.1.18	Phvul.005G053200	Glutathione S-transferase
	EC:2.5.1.18	Phvul.005G053300	Glutathione S-transferase
	EC:2.5.1.18	Phvul.006G022600	Glutathione S-transferase
	EC:2.5.1.18	Phvul.006G023500	Glutathione S-transferase
	EC:2.5.1.18	Phvul.007G013200	Glutathione S-transferase
	EC:2.5.1.18	Phvul.007G250000	Glutathione S-transferase
	EC:2.5.1.18	Phvul.008G195600	Glutathione S-transferase
Alpha-Linoleic acid metabolism pvu00592 Enrichment p-value 7.75e-04	EC:1.3.1.42	Phvul.001G000800	12-oxophytodienoic acid reductase
	EC:1.3.1.42	Phvul.001G096300	12-oxophytodienoic acid reductase
	EC:1.3.1.42	Phvul.003G131500	12-oxophytodienoic acid reductase
	EC:1.3.1.42	Phvul.003G131600	12-oxophytodienoic acid reductase
	EC:6.2.1.-	Phvul.001G001300	OPC-8:0 CoA ligase 1
	EC:4.2.1.92	Phvul.001G017800	Hydroperoxide dehydratase
	EC:1.3.3.6	Phvul.002G056700	Acyl-CoA oxidase
	EC:1.3.3.6	Phvul.010G076000	Acyl-CoA oxidase
	EC:1.13.11.12	Phvul.010G128800	Lipoxygenase 3
	EC:1.3.1.-	Phvul.011G002500	Chloroplastic oxoene reductase
MAPK signaling pathway – plant pvu04016 Enrichment p-value 9.99e-05	ChiB	Phvul.002G114100	Basic endochitinase B
	RAN1	Phvul.002G156800	Cu+-exporting atpase
	FSL2	Phvul.002G196200	LRR receptor-like serine/threonine-protein kinase FLS2
	SnRK2	Phvul.002G261200	Serine/threonine-protein kinase SRK2
	MKS1	Phvul.002G270600	MAP kinase substrate 1
	ACS6	Phvul.002G293000	1-aminocyclopropane-1-carboxylate synthase 1/2/6
	SnRK2	Phvul.003G225800	Erine/threonine-protein kinase SRK2
	CaM4	Phvul.004G076400	Calmodulin
	RbohD	Phvul.006G090200	Respiratory burst oxidase
	PR1	Phvul.006G196900	Pathogenesis-related protein 1
	RbohD	Phvul.007G196800	Respiratory burst oxidase
	ERF1	Phvul.007G273000	Ethylene-responsive transcription factor 1
	CaM4	Phvul.008G037300	Calmodulin
	WRKY33	Phvul.008G090300	WRKY transcription factor 33
	WRKY33	Phvul.008G251300	WRKY transcription factor 33
	ChiB	Phvul.009G116600	Basic endochitinase B
	ChiB	Phvul.009G116700	Basic endochitinase B
	MKS1	Phvul.009G148500	MAP kinase substrate 1
	OXI1	Phvul.010G030100	Serine/threonine-protein kinase OXI1
	MPK3/6	Phvul.011G071400	Mitogen-activated protein kinase 3
Plant-pathogen interaction pvu04626 Enrichment p-value 2.83e-04	PSB1	Phvul.001G090800	Serine/threonine-protein kinase
	RPM1	Phvul.002G133400	Disease resistance protein
	FLS2	Phvul.002G196200	LRR receptor-like serine/threonine-protein kinase
	PTI5	Phvul.006G179800	pathogenesis-related genes transcriptional activator
	PR1	Phvul.006G196900	pathogenesis-related protein 1
	CNGCs	Phvul.006G112200	cyclic nucleotide gated channel, plant
	Rboh	Phvul.006G090200	respiratory burst oxidase
	Rboh	Phvul.007G196800	respiratory burst oxidase
	CaM/CML	Phvul.002G019300	Calcium-binding protein CML
	CaM/CML	Phvul.002G329300	Calcium-binding protein CML
	CaM/CML	Phvul.004G076400	calmodulin
	CaM/CML	Phvul.005G026000	Calcium-binding protein CML
	CaM/CML	Phvul.002G108700	Calcium-binding protein CML
	CaM/CML	Phvul.007G278900	calcium-binding protein CML
	CaM/CML	Phvul.008G037300	Calmodulin
	CaM/CML	Phvul.008G078500	calcium-binding protein CML
	CaM/CML	Phvul.008G235100	calcium-binding protein CML
	WRKY33	Phvul.008G090300	WRKY transcription factor 33
	WRKY33	Phvul.008G251300	WRKY transcription factor 33

## Sheet: DOWN-regulated KEGG pathways
Supplementary Table S4.2. Down-regulated specific maturation genes grouped by KEGG pathways.
Pathway	Acronym	Gene ID	Definition
Fatty acid biosynthesis pvu00061 Not enriched KEGG pathway but relevant in bibliography (Simpson et al., 2016)	EC: 6.4.1.2	Phvul.004G034300	acetyl-CoA carboxylase biotin carboxyl carrier protein
	EC: 6.4.1.2	Phvul.004G035000	acetyl-CoA carboxylase biotin carboxyl carrier protein
	FabF	Phvul.002G300400	3-oxoacyl-[acyl-carrier-protein] synthase II
	FabI	Phvul.008G134300	enoyl-[acyl-carrier protein] reductase I
	EC: 3.1.2.21/14	Phvul.009G200200	fatty acyl-ACP thioesterase B
	EC: 6.2.1.3	Phvul.003G010600	long-chain acyl-CoA synthetase
	EC: 6.2.1.3	Phvul.009G124800	long-chain acyl-CoA synthetase
Photosyntesis pvu00195 Enrichment p-value 6.01e-16	Psb O	Phvul.003G249800	Photosystem II oxygen-evolving enhancer protein 1
	Psb O	Phvul.002G024000	Photosystem II oxygen-evolving enhancer protein 1
	Psb P	Phvul.008G015100	Photosystem II oxygen-evolving enhancer protein 2
	Psb P	Phvul.008G196500	Photosystem II oxygen-evolving enhancer protein 2
	Psb Q	Phvul.003G045300	Photosystem II oxygen-evolving enhancer protein 3
	Psb Q	Phvul.010G052300	Photosystem II oxygen-evolving enhancer protein 3
	Psb S	Phvul.009G125100	Photosystem II 22kDa protein
	Psb W	Phvul.001G157100	Photosystem II PsbW protein
	Psb W	Phvul.007G177300	Photosystem II PsbW protein
	Psb Y	Phvul.002G253700	Photosystem II PsbY protein
	Psb Y	Phvul.001G257100	Photosystem II PsbY protein
	Psb 27	Phvul.005G105900	Photosystem II Psb27 protein
	Psb 28	Phvul.007G153500	Photosystem II 13kDa protein
	PsaD	Phvul.007G055900	Photosystem I subunit II
	PsaE	Phvul.007G155500	Photosystem I subunit IV
	PsaE	Phvul.008G133700	Photosystem I subunit IV
	PsaG	Phvul.005G004000	Photosystem I subunit V
	PsaH	Phvul.010G148800	Photosystem I subunit VI
	PsaK	Phvul.009G216400	Photosystem I subunit X
	PsaK	Phvul.002G140800	Photosystem I subunit X
	PsaL	Phvul.008G054400	Photosystem I subunit XI
	PsaN	Phvul.002G269400	Photosystem I subunit PsaN
	Psa O	Phvul.011G096400	Photosystem I subunit PsaO
	PetC	Phvul.005G109400	Cytochrome b6-f complex iron-sulfur subunit [EC:7.1.1.6]
	PetE	Phvul.009G020300	Plastocyanin
	PetF	Phvul.002G045400	Ferredoxin
	PetF	Phvul.006G216600	Ferredoxin
	PetF	Phvul.006G216800	Ferredoxin
	gamma	Phvul.006G149700	F-type H+-transporting ATPase subunit gamma
	delta	Phvul.003G211100	F-type H+-transporting ATPase subunit delta
Photosynthesis - antenna proteins pvu00196 Enrichment p-value 1.74e-22	Lhca1	Phvul.004G071500	Light-harvesting complex I chlorophyll a/b binding protein 1
	Lhca2	Phvul.009G225500	Light-harvesting complex I chlorophyll a/b binding protein 2
	Lhca2	Phvul.009G260200	Light-harvesting complex I chlorophyll a/b binding protein 2
	Lhca2	Phvul.010G121400	Light-harvesting complex I chlorophyll a/b binding protein 2
	Lhca3	Phvul.008G289700	Light-harvesting complex I chlorophyll a/b binding protein 3
	Lhca4	Phvul.009G186500	Light-harvesting complex I chlorophyll a/b binding protein 4
	Lhca5	Phvul.009G064900	Light-harvesting complex I chlorophyll a/b binding protein 5
	Lhcb1	Phvul.004G091600	Light-harvesting complex II chlorophyll a/b binding protein 1
	Lhcb1	Phvul.004G092600	Light-harvesting complex II chlorophyll a/b binding protein 1
	Lhcb1	Phvul.004G093000	Light-harvesting complex II chlorophyll a/b binding protein 1
	Lhcb1	Phvul.004G093200	Light-harvesting complex II chlorophyll a/b binding protein 1
	Lhcb1	Phvul.002G154500	Light-harvesting complex II chlorophyll a/b binding protein 1
	Lhcb1	Phvul.002G154700	Light-harvesting complex II chlorophyll a/b binding protein 1
	Lhcb1	Phvul.002G196400	Light-harvesting complex II chlorophyll a/b binding protein 1
	Lhcb2	Phvul.008G285100	Light-harvesting complex II chlorophyll a/b binding protein 2
	Lhcb3	Phvul.005G085800	Light-harvesting complex II chlorophyll a/b binding protein 3
	Lhcb3	Phvul.011G155700	Light-harvesting complex II chlorophyll a/b binding protein 3
	Lhcb4	Phvul.010G002100	Light-harvesting complex II chlorophyll a/b binding protein 4
	Lhcb5	Phvul.004G128200	Light-harvesting complex II chlorophyll a/b binding protein 5
	Lhcb5	Phvul.007G113000	Light-harvesting complex II chlorophyll a/b binding protein 5
	Lhcb6	Phvul.006G207300	Light-harvesting complex II chlorophyll a/b binding protein 6
	Lhcb6	Phvul.002G207500	Light-harvesting complex II chlorophyll a/b binding protein 6
Porphyrin and chlorophyll metabolism pvu00860 Enrichment pvalue 2.42e-07	EC:4.1.1.37	Phvul.001G248800	Uroporphyrinogen decarboxylase
	EC: 1.2.1.70	Phvul.008G185100	Glutamyl-trna reductase
	EC: 2.5.1.61	Phvul.002G034500	Hydroxymethylbilane synthase
	EC: 6.6.1.1	Phvul.002G165600	Magnesium chelatase subunit D
	EC: 6.6.1.1	Phvul.006G178400	Magnesium chelatase subunit I
	EC:6.6.1.1	Phvul.001G132200	Magnesium chelatase subunit H
	EC:6.6.1.1	Phvul.007G252700	Magnesium chelatase subunit H
	EC: 2.1.1.11	Phvul.002G281900	Magnesium-protoporphyrin O-methyltransferase
	EC: 1.3.1.33	Phvul.011G148900	Protochlorophyllide reductase
	EC:1.3.1.33	Phvul.005G083700	Protochlorophyllide reductase
	EC:1.3.1.33	Phvul.011G148900	Protochlorophyllide reductase
	EC: 4.99.1.10	Phvul.009G132100	Magnesium dechelatase
	EC:1.3.3.3	Phvul.008G289900	Coproporphyrinogen III oxidase
	EC:1.14.13.81	Phvul.001G108700	Magnesium-protoporphyrin IX monomethyl ester (oxidative) cyclase
	EC:1.3.1.83/111	Phvul.003G189600	Geranylgeranyl diphosphate/geranylgeranyl-bacteriochlorophyllide a reductase
	EC:1.3.1.75	Phvul.006G161600	Divinyl chlorophyllide a 8-vinyl-reductase
Ribosome pvu03011 Not enriched KEGG pathway but relevant in bibliography (Zhang et al., 2016)	S10	Phvul.001G030600	Small subunit ribosomal protein S10
	S10	Phvul.006G055300	Small subunit ribosomal protein S10
	L3	Phvul.009G117700	Large subunit ribosomal protein L3
	L4	Phvul.010G048100	Large subunit ribosomal protein L4
	L22	Phvul.004G001400	Large subunit ribosomal protein L22
	L29	Phvul.002G256700	Large subunit ribosomal protein L29
	S17	Phvul.005G168800	Small subunit ribosomal protein S17
	L24	Phvul.005G090100	Large subunit ribosomal protein L24
	L5	Phvul.008G059200	Large subunit ribosomal protein L5
	L6	Phvul.004G116200	Large subunit ribosomal protein L6
	L18	Phvul.009G221700	Large subunit ribosomal protein L18
	S5	Phvul.002G229700	Small subunit ribosomal protein S5
	L15	Phvul.007G027600	Large subunit ribosomal protein L15
	S13	Phvul.009G121100	Small subunit ribosomal protein S13
	L17	Phvul.006G082300	Large subunit ribosomal protein L17
	L13	Phvul.011G168200	Large subunit ribosomal protein L13
	S9	Phvul.001G017500	Small subunit ribosomal protein S9
	L7/L12	Phvul.011G027700	Large subunit ribosomal protein L7/L12
	L10	Phvul.004G002100	Large subunit ribosomal protein L10
	L35	Phvul.003G153700	Large subunit ribosomal protein L35
	L34	Phvul.006G176900	Large subunit ribosomal protein L34
	L31	Phvul.001G012400	Large subunit ribosomal protein L31
	L9	Phvul.011G086500	Large subunit ribosomal protein L9
	S6	Phvul.002G300600	Small subunit ribosomal protein S6
	L28	Phvul.007G278700	Large subunit ribosomal protein L28
	L33	Phvul.011G128100	Large subunit ribosomal protein L33
	L27	Phvul.005G031700	Large subunit ribosomal protein L27
	S16	Phvul.007G102300	Small subunit ribosomal protein S16
	L19	Phvul.002G001200	Large subunit ribosomal protein L19
	S20	Phvul.011G162800	Small subunit ribosomal protein S20
