# Supplementary material for: Transcriptional Dynamics and Candidate Genes Involved in Pod Maturation of Common Bean (Phaseolus vulgaris L.)
Source: Plants (Basel). 2020 Apr 22;9(4):545. doi: 10.3390/plants9040545 (PMC7238275; doi:10.3390/plants9040545)
Supplement: Supplementary file 1 [file plants-09-00545-s001.zip › SupplementaryFiles/SupplementaryTableS3.1_2.xlsx]

## Sheet: UP REGULATED GENES
Supplementary Table S3.1. Enriched GO-terms in up-regulated candidate maturation genes. A p-value threshold of 0.05 has been used.
Ontology	Term ID	Description	pValue	Number in input	Number in Ref
Biological Process	GO:0006355	regulation of transcription, DNA-dependent	1.2e-09	95	1214
	GO:0051252	regulation of RNA metabolic process	1.2e-09	95	1214
	GO:0045449	regulation of transcription	1.3e-09	95	1216
	GO:0019219	regulation of nucleobase, nucleoside, nucleotide and nucleic acid metabolic process	1.7e-09	95	1223
	GO:0051171	regulation of nitrogen compound metabolic process	1.7e-09	95	1223
	GO:0050794	regulation of cellular process	1.9e-09	122	1738
	GO:0009889	regulation of biosynthetic process	2e-09	95	1228
	GO:0010556	regulation of macromolecule biosynthetic process	2e-09	95	1228
	GO:0031326	regulation of cellular biosynthetic process	2e-09	95	1228
	GO:0010468	regulation of gene expression	2.3e-09	95	1231
	GO:0080090	regulation of primary metabolic process	2.3e-09	95	1231
	GO:0031323	regulation of cellular metabolic process	2.7e-09	96	1254
	GO:0060255	regulation of macromolecule metabolic process	3.2e-09	95	1240
	GO:0050789	regulation of biological process	3.7e-09	122	1758
	GO:0019222	regulation of metabolic process	4.1e-09	96	1265
	GO:0065007	biological regulation	8.5e-09	125	1844
	GO:0006350	transcription	1.6e-08	97	1321
	GO:0006351	transcription, DNA-dependent	1.6e-08	97	1321
	GO:0032774	RNA biosynthetic process	1.7e-08	97	1323
	GO:0008152	metabolic process	8.3e-06	383	8167
	GO:0016070	RNA metabolic process	8.8e-06	98	1551
	GO:0043170	macromolecule metabolic process	1.4e-05	235	4595
	GO:0044260	cellular macromolecule metabolic process	0.00021	207	4130
	GO:0005976	polysaccharide metabolic process	0.00032	19	183
	GO:0006793	phosphorus metabolic process	0.00041	82	1387
	GO:0006796	phosphate metabolic process	0.00041	82	1387
	GO:0044238	primary metabolic process	0.00048	277	5858
	GO:0006468	protein amino acid phosphorylation	0.00056	75	1256
	GO:0006026	aminoglycan catabolic process	0.00063	5	14
	GO:0006030	chitin metabolic process	0.00063	5	14
	GO:0006032	chitin catabolic process	0.00063	5	14
	GO:0034645	cellular macromolecule biosynthetic process	0.00065	112	2054
	GO:0009059	macromolecule biosynthetic process	0.00068	112	2057
	GO:0000272	polysaccharide catabolic process	0.00072	6	23
	GO:0043687	post-translational protein modification	0.00072	81	1393
	GO:0006022	aminoglycan metabolic process	0.00081	5	15
	GO:0006139	nucleobase, nucleoside, nucleotide and nucleic acid metabolic process	0.00086	109	2005
	GO:0016310	phosphorylation	0.00095	78	1344
	GO:0006807	nitrogen compound metabolic process	0.0019	119	2278
	GO:0010467	gene expression	0.0024	104	1959
	GO:0006464	protein modification process	0.0032	82	1495
	GO:0044237	cellular metabolic process	0.0052	239	5162
	GO:0032501	multicellular organismal process	0.0053	10	90
	GO:0006073	cellular glucan metabolic process	0.0065	10	93
	GO:0044042	glucan metabolic process	0.0069	10	94
	GO:0043412	macromolecule modification	0.0073	82	1547
	GO:0044249	cellular biosynthetic process	0.0075	124	2492
	GO:0009058	biosynthetic process	0.008	134	2727
	GO:0016998	cell wall macromolecule catabolic process	0.0091	6	41
	GO:0044036	cell wall macromolecule metabolic process	0.01	6	42
	GO:0044264	cellular polysaccharide metabolic process	0.016	13	159
	GO:0030001	metal ion transport	0.036	12	161
	GO:0023052	signaling	0.041	30	526
Celular Component	GO:0005576	extracellular region	0.00034	11	72
	GO:0044421	extracellular region part	0.0017	6	28
	GO:0031012	extracellular matrix	0.0017	6	28
	GO:0005578	proteinaceous extracellular matrix	0.002	5	19
	GO:0048046	apoplast	0.013	5	32
Molecular Function	GO:0003700	transcription factor activity, sequence-specific DNA binding	3e-09	61	645
	GO:0030528	transcription regulator activity	1.1e-07	74	947
	GO:0003677	DNA binding	0.00048	95	1670
	GO:0016301	kinase activity	0.00049	83	1416
	GO:0004568	chitinase activity	0.00063	5	14
	GO:0004672	protein kinase activity	0.00083	75	1274
	GO:0016773	phosphotransferase activity, alcohol group as acceptor	0.00084	81	1401
	GO:0008234	cysteine-type peptidase activity	0.0018	9	63
	GO:0043565	sequence-specific DNA binding	0.0038	32	469
	GO:0016772	transferase activity, transferring phosphorus-containing groups	0.0039	86	1595
	GO:0016706	oxidoreductase activity, acting on paired donors, with incorporation or reduction of molecular oxygen, 2-oxoglutarate as one donor, and incorporation of one atom each of oxygen into both donors	0.0088	13	146
	GO:0016762	xyloglucan:xyloglucosyl transferase activity	0.013	5	32
	GO:0016705	oxidoreductase activity, acting on paired donors, with incorporation or reduction of molecular oxygen	0.015	29	460
	GO:0005488	binding	0.026	380	8837
	GO:0003824	catalytic activity	0.029	330	7599
	GO:0016758	transferase activity, transferring hexosyl groups	0.048	23	387

## Sheet: DOWN REGULATED GENES
Supplementary Table S3.2. Enriched GO-terms in down-regulated candidate maturation genes. A p-value threshold of 0.05 has been used.
Ontology	Term ID	Description	pValue	Number in input	Number in Ref
Biological Process	GO:0006066	alcohol metabolic process	0.036	14	150
	GO:0005975	carbohydrate metabolic process	0.00047	65	787
	GO:0046394	carboxylic acid biosynthetic process	0.03	16	174
	GO:0042545	cell wall modification	0.018	9	71
	GO:0071555	cell wall organization	0.0053	11	79
	GO:0071554	cell wall organization or biogenesis	0.011	14	127
	GO:0022607	cellular component assembly	1e-05	23	144
	GO:0044085	cellular component biogenesis	0.00022	24	192
	GO:0016043	cellular component organization	0.0015	28	277
	GO:0034622	cellular macromolecular complex assembly	5.2e-09	23	88
	GO:0031497	chromatin assembly	1.2e-09	19	52
	GO:0006333	chromatin assembly or disassembly	1.6e-09	19	53
	GO:0006325	chromatin organization	3.9e-07	19	80
	GO:0051276	chromosome organization	7.5e-07	19	84
	GO:0071103	DNA conformation change	2.1e-09	20	61
	GO:0006323	DNA packaging	1.2e-09	19	52
	GO:0006633	fatty acid biosynthetic process	0.002	10	58
	GO:0006631	fatty acid metabolic process	0.0071	10	71
	GO:0006091	generation of precursor metabolites and energy	4.7e-11	32	135
	GO:0018130	heterocycle biosynthetic process	0.012	10	77
	GO:0046483	heterocycle metabolic process	0.022	19	210
	GO:0008610	lipid biosynthetic process	0.024	22	257
	GO:0006629	lipid metabolic process	4.2e-05	54	560
	GO:0065003	macromolecular complex assembly	4.5e-06	23	136
	GO:0043933	macromolecular complex subunit organization	2e-05	23	151
	GO:0008152	metabolic process	1.6e-10	523	8167
	GO:0007018	microtubule-based movement	0.012	9	66
	GO:0007017	microtubule-based process	0.0037	13	98
	GO:0032787	monocarboxylic acid metabolic process	0.038	10	95
	GO:0043086	negative regulation of catalytic activity	0.008	9	61
	GO:0044092	negative regulation of molecular function	0.008	9	61
	GO:0006334	nucleosome assembly	1.2e-09	19	52
	GO:0034728	nucleosome organization	1.2e-09	19	52
	GO:0006996	organelle organization	2.9e-05	23	155
	GO:0016053	organic acid biosynthetic process	0.03	16	174
	GO:0055114	oxidation reduction	0.0019	100	1403
	GO:0015979	photosynthesis	5.6e-30	52	99
	GO:0009765	photosynthesis, light harvesting	2.7e-16	22	27
	GO:0019684	photosynthesis, light reaction	1.7e-15	24	40
	GO:0006779	porphyrin biosynthetic process	0.018	5	26
	GO:0006778	porphyrin metabolic process	0.029	5	30
	GO:0065004	protein-DNA complex assembly	1.2e-09	19	52
	GO:0044283	small molecule biosynthetic process	0.044	20	244
	GO:0033014	tetrapyrrole biosynthetic process	0.0012	8	35
	GO:0033013	tetrapyrrole metabolic process	0.0021	8	39
Celular Component	GO:0009579	thylakoid	7.8e-18	30	57
	GO:0034357	photosynthetic membrane	1.9e-16	28	55
	GO:0009521	photosystem	9.3e-16	27	54
	GO:0009523	photosystem II	2e-11	18	33
	GO:0000785	chromatin	4.1e-10	19	48
	GO:0000786	nucleosome	4.1e-10	19	48
	GO:0032993	protein-DNA complex	4.1e-10	19	48
	GO:0044436	thylakoid part	2.7e-09	14	25
	GO:0032991	macromolecular complex	2.9e-09	97	955
	GO:0044427	chromosomal part	4.1e-09	20	64
	GO:0005694	chromosome	9.1e-08	21	88
	GO:0043228	non-membrane-bounded organelle	1.8e-07	58	508
	GO:0043232	intracellular non-membrane-bounded organelle	1.8e-07	58	508
	GO:0009522	photosystem I	8.3e-07	9	14
	GO:0009654	oxygen evolving complex	1.6e-06	10	21
	GO:0019898	extrinsic to membrane	4e-06	9	18
	GO:0009538	photosystem I reaction center	0.00011	5	6
	GO:0044422	organelle part	0.00017	42	423
	GO:0044446	intracellular organelle part	0.00017	42	423
	GO:0043234	protein complex	0.0016	46	538
	GO:0043229	intracellular organelle	0.0023	107	1527
	GO:0043226	organelle	0.0023	107	1527
	GO:0044424	intracellular part	0.0023	135	2001
	GO:0005840	ribosome	0.0027	32	346
	GO:0030529	ribonucleoprotein complex	0.0065	32	369
	GO:0009341	beta-galactosidase complex	0.01	5	22
	GO:0005618	cell wall	0.011	13	113
	GO:0030312	external encapsulating structure	0.03	13	132
	GO:0009536	plastid	0.036	5	32
Molecular Function	GO:0016798	hydrolase activity, acting on glycosyl bonds	4.2e-07	50	420
	GO:0005507	copper ion binding	1.8e-06	22	118
	GO:0004553	hydrolase activity, hydrolyzing O-glycosyl compounds	3.2e-06	46	402
	GO:0005198	structural molecule activity	0.00061	38	396
	GO:0016787	hydrolase activity	0.001	159	2365
	GO:0016491	oxidoreductase activity	0.0022	113	1626
	GO:0070001	aspartic-type peptidase activity	0.0027	13	94
	GO:0004190	aspartic-type endopeptidase activity	0.0027	13	94
	GO:0003735	structural constituent of ribosome	0.0027	32	346
	GO:0046872	metal ion binding	0.0061	106	1563
	GO:0003824	catalytic activity	0.0067	438	7599
	GO:0043169	cation binding	0.007	106	1571
	GO:0043167	ion binding	0.007	106	1571
	GO:0009055	electron carrier activity	0.0079	40	496
	GO:0004565	beta-galactosidase activity	0.01	5	22
	GO:0015925	galactosidase activity	0.01	5	22
	GO:0042802	identical protein binding	0.011	9	65
	GO:0008146	sulfotransferase activity	0.012	5	23
	GO:0003777	microtubule motor activity	0.012	9	66
	GO:0016782	transferase activity, transferring sulfur-containing groups	0.02	5	27
	GO:0016788	hydrolase activity, acting on ester bonds	0.024	42	569
	GO:0005506	iron ion binding	0.027	35	462
	GO:0051536	iron-sulfur cluster binding	0.03	7	53
	GO:0051540	metal cluster binding	0.03	7	53
	GO:0005509	calcium ion binding	0.03	9	78
	GO:0046914	transition metal ion binding	0.032	77	1169
	GO:0070011	peptidase activity, acting on L-amino acid peptides	0.037	33	442
	GO:0003774	motor activity	0.039	9	82
	GO:0008236	serine-type peptidase activity	0.046	16	185
	GO:0017171	serine hydrolase activity	0.046	16	185
	GO:0020037	heme binding	0.047	30	404
