# Supplementary material for: Transcriptional Dynamics and Candidate Genes Involved in Pod Maturation of Common Bean (Phaseolus vulgaris L.)
Source: Plants (Basel). 2020 Apr 22;9(4):545. doi: 10.3390/plants9040545 (PMC7238275; doi:10.3390/plants9040545)
Supplement: Supplementary file 1 [file plants-09-00545-s001.zip › SupplementaryFiles/SupplementaryTableS6.xlsx]

## Sheet: DOWN-regulated KEGG Arabidopsis
Supplementary Table S6. KEGG pathway enrichment in fruit maturation genes shared by Arabidopsis thaliana and Phaseolus vulgaris. Only down-regulated genes are shown, as none pathway enrichment was found for shared up-regulated genes.
Pathway	Acronym	Gene ID	Definition
Photosyntesis pvu00195 Enrichment p-value 1.97e-23	Psb O	Phvul.003G249800	Photosystem II oxygen-evolving enhancer protein 1
	Psb O	Phvul.002G024000	Photosystem II oxygen-evolving enhancer protein 1
	Psb P	Phvul.008G015100	Photosystem II oxygen-evolving enhancer protein 2
	Psb P	Phvul.008G196500	Photosystem II oxygen-evolving enhancer protein 2
	Psb Q	Phvul.003G045300	Photosystem II oxygen-evolving enhancer protein 3
	Psb Q	Phvul.010G052300	Photosystem II oxygen-evolving enhancer protein 3
	Psb S	Phvul.009G125100	Photosystem II 22kDa protein
	Psb W	Phvul.001G157100	Photosystem II PsbW protein
	Psb W	Phvul.007G177300	Photosystem II PsbW protein
	Psb Y	Phvul.002G253700	Photosystem II PsbY protein
	Psb Y	Phvul.001G257100	Photosystem II PsbY protein
	Psb 27	Phvul.005G105900	Photosystem II Psb27 protein
	PsaD	Phvul.007G055900	Photosystem I subunit II
	PsaE	Phvul.007G155500	Photosystem I subunit IV
	PsaE	Phvul.008G133700	Photosystem I subunit IV
	PsaG	Phvul.005G004000	Photosystem I subunit V
	PsaH	Phvul.010G148800	Photosystem I subunit VI
	PsaK	Phvul.009G216400	Photosystem I subunit X
	PsaK	Phvul.002G140800	Photosystem I subunit X
	PsaL	Phvul.008G054400	Photosystem I subunit XI
	PsaN	Phvul.002G269400	Photosystem I subunit PsaN
	Psa O	Phvul.011G096400	Photosystem I subunit PsaO
	PetE	Phvul.009G020300	Plastocyanin
	PetF	Phvul.002G045400	Ferredoxin
	PetF	Phvul.006G216600	Ferredoxin
	PetF	Phvul.006G216800	Ferredoxin
	gamma	Phvul.006G149700	F-type H+-transporting ATPase subunit gamma
	delta	Phvul.003G211100	F-type H+-transporting ATPase subunit delta
Photosynthesis - antenna proteins pvu00196 Enrichment p-value 4.28e-28	Lhca1	Phvul.004G071500	Light-harvesting complex I chlorophyll a/b binding protein 1
	Lhca2	Phvul.009G225500	Light-harvesting complex I chlorophyll a/b binding protein 2
	Lhca2	Phvul.009G260200	Light-harvesting complex I chlorophyll a/b binding protein 2
	Lhca2	Phvul.010G121400	Light-harvesting complex I chlorophyll a/b binding protein 2
	Lhca3	Phvul.008G289700	Light-harvesting complex I chlorophyll a/b binding protein 3
	Lhca4	Phvul.009G186500	Light-harvesting complex I chlorophyll a/b binding protein 4
	Lhcb1	Phvul.004G091600	Light-harvesting complex II chlorophyll a/b binding protein 1
	Lhcb1	Phvul.004G092600	Light-harvesting complex II chlorophyll a/b binding protein 1
	Lhcb1	Phvul.004G093000	Light-harvesting complex II chlorophyll a/b binding protein 1
	Lhcb1	Phvul.004G093200	Light-harvesting complex II chlorophyll a/b binding protein 1
	Lhcb1	Phvul.002G154500	Light-harvesting complex II chlorophyll a/b binding protein 1
	Lhcb1	Phvul.002G154700	Light-harvesting complex II chlorophyll a/b binding protein 1
	Lhcb1	Phvul.002G196400	Light-harvesting complex II chlorophyll a/b binding protein 1
	Lhcb2	Phvul.008G285100	Light-harvesting complex II chlorophyll a/b binding protein 2
	Lhcb3	Phvul.005G085800	Light-harvesting complex II chlorophyll a/b binding protein 3
	Lhcb3	Phvul.011G155700	Light-harvesting complex II chlorophyll a/b binding protein 3
	Lhcb4	Phvul.010G002100	Light-harvesting complex II chlorophyll a/b binding protein 4
	Lhcb5	Phvul.004G128200	Light-harvesting complex II chlorophyll a/b binding protein 5
	Lhcb5	Phvul.007G113000	Light-harvesting complex II chlorophyll a/b binding protein 5
	Lhcb6	Phvul.006G207300	Light-harvesting complex II chlorophyll a/b binding protein 6
	Lhcb6	Phvul.002G207500	Light-harvesting complex II chlorophyll a/b binding protein 6
porphyrin and chlorophyll metabolism pvu00860 Enrichment pvalue 7.31e-08	EC:4.1.1.37	Phvul.001G248800	Uroporphyrinogen decarboxylase
	EC: 1.2.1.70	Phvul.008G185100	Glutamyl-trna reductase
	EC: 2.5.1.61	Phvul.002G034500	Hydroxymethylbilane synthase
	EC: 6.6.1.1	Phvul.006G178400	Magnesium chelatase subunit I
	EC:6.6.1.1	Phvul.001G132200	Magnesium chelatase subunit H
	EC:6.6.1.1	Phvul.007G252700	Magnesium chelatase subunit H
	EC: 2.1.1.11	Phvul.002G281900	Magnesium-protoporphyrin O-methyltransferase
	EC: 1.3.1.33	Phvul.011G148900	Protochlorophyllide reductase
	EC:1.3.1.33	Phvul.005G083700	Protochlorophyllide reductase
	EC: 4.99.1.10	Phvul.009G132100	Magnesium dechelatase
	EC:1.14.13.81	Phvul.001G108700	Magnesium-protoporphyrin IX monomethyl ester (oxidative) cyclase
	EC:1.3.1.83/111	Phvul.003G189600	Geranylgeranyl diphosphate/geranylgeranyl-bacteriochlorophyllide a reductase
	EC:1.3.1.75	Phvul.006G161600	Divinyl chlorophyllide a 8-vinyl-reductase
Ribosome pvu03011 Enrichment pvalue 6.31e-05	S10	Phvul.001G030600	Small subunit ribosomal protein S10
	S10	Phvul.006G055300	Small subunit ribosomal protein S10
	L3	Phvul.009G117700	Large subunit ribosomal protein L3
	L4	Phvul.010G048100	Large subunit ribosomal protein L4
	L29	Phvul.002G256700	Large subunit ribosomal protein L29
	S17	Phvul.005G168800	Small subunit ribosomal protein S17
	L5	Phvul.008G059200	Large subunit ribosomal protein L5
	L6	Phvul.004G116200	Large subunit ribosomal protein L6
	L18	Phvul.009G221700	Large subunit ribosomal protein L18
	S5	Phvul.002G229700	Small subunit ribosomal protein S5
	L15	Phvul.007G027600	Large subunit ribosomal protein L15
	S13	Phvul.009G121100	Small subunit ribosomal protein S13
	L17	Phvul.006G082300	Large subunit ribosomal protein L17
	L13	Phvul.011G168200	Large subunit ribosomal protein L13
	S9	Phvul.001G017500	Small subunit ribosomal protein S9
	L7/L12	Phvul.011G027700	Large subunit ribosomal protein L7/L12
	L10	Phvul.004G002100	Large subunit ribosomal protein L10
	L35	Phvul.003G153700	Large subunit ribosomal protein L35
	L34	Phvul.006G176900	Large subunit ribosomal protein L34
	L9	Phvul.011G086500	Large subunit ribosomal protein L9
	S6	Phvul.002G300600	Small subunit ribosomal protein S6
	L28	Phvul.007G278700	Large subunit ribosomal protein L28
	L27	Phvul.005G031700	Large subunit ribosomal protein L27
	L19	Phvul.002G001200	Large subunit ribosomal protein L19
	S20	Phvul.011G162800	Small subunit ribosomal protein S20
