# Supplementary material for: Transcriptional Dynamics and Candidate Genes Involved in Pod Maturation of Common Bean (Phaseolus vulgaris L.)
Source: Plants (Basel). 2020 Apr 22;9(4):545. doi: 10.3390/plants9040545 (PMC7238275; doi:10.3390/plants9040545)
Supplement: Supplementary file 1 [file plants-09-00545-s001.zip › SupplementaryFiles/SupplementaryTableS7.xlsx]

## Sheet: Table S7
Supplementary Table S7. Transcription factors whose TFBSs were significantly over-represented in the promoter regions of fruit maturation genes shared between common bean and Arabidopsis.
TF	TF Arabidopsis Homologue	Enrichment P-value	Target	Target Arabidopsis Homologue	Method	Position	Strand	Sequence	Distance to TSS	Interaction P-value
Phvul.001G221500	AT1G09540	0.03216	Phvul.001G005900	AT1G27940	motif	Chr01:502224-502238	+	CACACCAACCGTAAC	-39	1.5e-06		Up-regulated
			Phvul.001G076700	AT2G44450	motif	Chr01:11072518-11072532	-	GCCAACTACCACCTC	-53	2.71e-07		Down-regulated
			Phvul.001G087600	AT4G25040	motif	Chr01:15715753-15715767	-	CACAACTACCAACAC	-438	2.52e-06
			Phvul.001G206900	AT2G47710	motif	Chr01:47101303-47101317	-	ACCACCCACCATTCC	-80	4.43e-07
			Phvul.001G265600	AT4G19710	motif	Chr01:51874673-51874687	+	CCCAACCACCTTAGC	-222	1.65e-06
			Phvul.002G004000	AT2G45760	motif	Chr02:542817-542831	-	TCTAACCACCAACAC	-252	2.4e-06
			Phvul.002G006000	AT1G32470, AT2G35370	motif	Chr02:681578-681592	+	CTCACCCACTCCACC	-395	3.46e-06
			Phvul.002G018200	AT5G67070	motif	Chr02:2000114-2000128, Chr02:2000111-2000125	-, -	ACCACCAACCACCAC, ACCAACCACCACAAC	-326, -323	1.76e-08, 9.89e-07
			Phvul.002G139400	AT4G25960	motif, motif_CE	Chr02:27304152-27304166	+	TCCAACAACTACCTC	-247	5.89e-06
			Phvul.002G196400	AT1G29910, AT1G29920, AT1G29930, AT2G34420	motif	Chr02:35353132-35353146	-	CCCACCCACCACCCT	-10	4.95e-10
			Phvul.002G211600	AT4G33565	motif	Chr02:37216432-37216446	-	CTCACCTAACCCATC	-65	7e-06
			Phvul.002G243500	AT1G29670	motif, motif_CE	Chr02:41025614-41025628	-	CCTAACCAACACTCC	-97	6.47e-06
			Phvul.002G326600	AT1G05010	motif	Chr02:48487914-48487928	-	CACACCTACCTTCTC	68	1.37e-06
			Phvul.003G067300	AT2G02870	motif	Chr03:9645458-9645472	-	TCCACCCAACCTCCT	-180	7.86e-06
			Phvul.003G080400	AT1G11860	motif	Chr03:12805461-12805475	+	GCCACCAACCACCCA	-269	4.15e-08
			Phvul.003G243300	AT4G36950, AT5G67080	motif	Chr03:46736586-46736600	-	TCCAACCAACACTTC	-110	9.01e-06
			Phvul.004G073400	AT1G67090, AT5G38410, AT5G38420, AT5G38430	motif, motif_CE, FunTFBS	Chr04:11568008-11568022	+	CGTACCTGCCACCCC	40	9.24e-06
			Phvul.004G116300	AT3G48970	motif, motif_CE	Chr04:38000885-38000899	-	GCCACCTACCTGCAT	0	2.71e-06
			Phvul.004G124600	AT5G51750	motif	Chr04:39929678-39929692	-	ACCACCTACCATATG	-176	9.47e-06
			Phvul.004G148400	AT1G24600, AT1G67920	motif, motif_CE	Chr04:42902511-42902525	-	CCCACCAAACTTCTC	-221	2.96e-06
			Phvul.004G151900	AT3G18050	motif	Chr04:43340623-43340637	-	TACACCAACCCCACC	-56	6.29e-07
			Phvul.005G004000	AT1G55670	motif	Chr05:303151-303165	+	TCCACCTACTCCTCC	0	3.55e-06
			Phvul.005G044500	AT3G12670	motif, motif_CE	Chr05:4505737-4505751	-	ACTAACTACCACCCT	-104	4.77e-06
			Phvul.005G045900	AT3G12710	motif, motif_CE	Chr05:4936078-4936092	-	CCCACCCAACAAATC	-294	2.1e-06
			Phvul.005G050700	AT1G56190, AT3G12780	motif, FunTFBS	Chr05:6076272-6076286	-	TCCACCCACTCCCTA	69	7.36e-06
			Phvul.005G084600	AT3G15510	motif, motif_CE, FunTFBS	Chr05:20514523-20514537	+	CACACCCACCATTCT	-133	3.13e-06
			Phvul.005G085800	AT5G54270	motif	Chr05:22276021-22276035	-	CACACCCACCTTGCT	-211	9.35e-06
			Phvul.005G093800	AT3G58710	motif, motif_CE	Chr05:27950967-27950981	-	AACACCAACCCCAAC	76	5.89e-06
			Phvul.005G099100	AT5G45970	motif, motif_CE	Chr05:29958507-29958521	+	ACCAACTAACACCAC	-76	7.56e-06
			Phvul.005G170200	AT3G16250	motif	Chr05:39397836-39397850	-	CGCACCCAACCCATC	-338	4.65e-06
			Phvul.006G110400	AT2G46330	motif	Chr06:22634968-22634982	+	ACCACCTACCAACTG	-48	2.33e-06
			Phvul.006G124500	AT1G30690	motif	Chr06:23947680-23947694	+	CTCACCCACCATCTT	0	8.22e-07
			Phvul.006G194500	AT1G61610	motif, motif_CE, FunTFBS	Chr06:30130690-30130704	+	TTCAACAACCACATC	42	2.91e-06
			Phvul.007G026700	AT1G13360	motif, FunTFBS	Chr07:1948758-1948772	-	ACTACCAACCAAAAC	-322	6.47e-06
			Phvul.007G064100	AT5G51750	motif, motif_CE, FunTFBS	Chr07:5645398-5645412	+	TGCACCAACCACAAG	-39	1.75e-06
			Phvul.007G209600	AT2G47000, AT3G62150	motif	Chr07:44834242-44834256	+	GTCACCCACCACACT	-481	1.09e-06
			Phvul.007G215800	AT2G47460	motif, motif_CE	Chr07:45475477-45475491	-	CTCAACCACCGTCGA	-144	4.06e-06
			Phvul.008G132000	AT3G25130	motif, motif_CE, FunTFBS	Chr08:20527656-20527670	-	ACCAACCACCACTTA	-127	8.9e-06
			Phvul.008G147900	AT3G01680	motif	Chr08:29864793-29864807	-	TCTACCTACCACCAT	-361	3.47e-07
			Phvul.008G199400	AT4G23820	motif	Chr08:50847384-50847398, Chr08:50847387-50847401	+, +	TTCACCAACCACCAC, ACCAACCACCACATA	81, 84	3.18e-08, 6.82e-06
			Phvul.008G289000	AT4G13500	motif, FunTFBS	Chr08:59273579-59273593	+	CACACCCACCCGTGA	-332	9.81e-06
			Phvul.009G016600	AT1G75720	motif, motif_CE	Chr09:2871515-2871529	-	ACCACCCACCGCCTT	-95	1.53e-07
			Phvul.009G017500	AT1G30755	motif	Chr09:2994078-2994092	-	GCCACCCACCACTCT	-7	2.15e-07
			Phvul.009G043600	AT3G56370	motif, motif_CE	Chr09:8504157-8504171	+	TCTACCAACCGGGAC	0	2.26e-06
			Phvul.009G053000	AT3G49220	motif, motif_CE, FunTFBS	Chr09:9898886-9898900	-	CACACCAACCAACCC	57	7.93e-08
			Phvul.009G056500	AT1G75090	motif	Chr09:10395759-10395773	+	CACACCCACCAAAAG	-102	5.16e-06
			Phvul.009G086900	AT4G31820	motif	Chr09:13599498-13599512	-	TGCAACAACCGAACC	-223	4.71e-06
			Phvul.009G118900	AT2G16850, AT4G35100	motif	Chr09:17671917-17671931	-	CCTACCAACCCAACC	28	7.29e-07
			Phvul.009G162700	AT5G50790	motif, motif_CE	Chr09:23673292-23673306	+	ATCACCCACCATCTC	-303	1.55e-06
			Phvul.009G168600	AT5G50335	motif, motif_CE	Chr09:24611934-24611948	-	AGCACCTACCATACC	-156	2.71e-06
			Phvul.009G202100	AT5G08050	motif	Chr09:29897079-29897093	+	AACACCAACCAGTGC	35	9.69e-06
			Phvul.009G224200	AT5G20740	motif	Chr09:33187997-33188011	-	CCCAACCACCAGCAC	69	6.73e-08
			Phvul.010G002100	AT3G08940, AT5G01530	motif	Chr10:550592-550606	+	CACACCAACCACTAA	14	1.78e-06
			Phvul.010G006300	AT3G09035	motif	Chr10:1040724-1040738	+	CCTAACTAACACCTC	-239	5.59e-06
			Phvul.010G030100	AT3G25250	motif, FunTFBS	Chr10:4406841-4406855	-	CGCACCTACCGTTCA	-49	2.01e-06
			Phvul.010G063400	AT3G13650	motif, motif_CE	Chr10:11525843-11525857, Chr10:11525834-11525848	-, -	ACCAACAACCACACC, CACACCCACCCATTC	-143, -134	5.97e-07, 3.96e-06
			Phvul.010G085600	AT3G60890	motif	Chr10:31925570-31925584	+	TCCACCCAACTTCCT	-215	8.16e-06
			Phvul.010G112100	AT4G01050	motif, FunTFBS	Chr10:37634773-37634787	-	TGCACCTACCAACAA	-15	2.23e-06
			Phvul.010G147100	AT3G16240	motif, motif_CE	Chr10:41827627-41827641	+	ACCACCAAACATCAC	-470	7.36e-06
			Phvul.010G157200	AT1G15290	motif	Chr10:42558130-42558144	-	TGCACCAACCTTGGC	-275	6.55e-06
			Phvul.011G063800	AT2G37640	motif	Chr11:5534969-5534983	-	CACACCCACCAAAAC	-317	7.93e-07
			Phvul.011G091300	AT5G22580	motif	Chr11:9137111-9137125	+	CCTAACAACCACGTA	0	9.35e-06
			Phvul.011G116400	AT5G45970	motif	Chr11:18145194-18145208	-	ATCACCAAACGCACC	-90	8.05e-06
Phvul.008G098300	AT2G38250	0.00002875	Phvul.001G007500	AT1G75690	motif, motif_CE	Chr01:603018-603034	+	GCCACGTGTAAGATGGG	0	1.04e-06
			Phvul.001G076700	AT2G44450	motif, FunTFBS	Chr01:11072375-11072391	-	CCCACGTTTCAAACTTT	-194	9.65e-06
			Phvul.001G132200	AT5G13630	motif, motif_CE, FunTFBS	Chr01:37394611-37394627	-	ACCACGTGGCCCAATGG	-106	5.29e-06
			Phvul.001G140200	AT1G51570	motif, motif_CE	Chr01:38844024-38844040	+	CACACGTGTGTCACATT	-26	1.26e-06
			Phvul.001G140700	AT2G42220	motif, motif_CE	Chr01:38909098-38909114	+	GCCACGTGTCAAATATC	-60	5.86e-08
			Phvul.001G157100	AT2G30570	motif, FunTFBS	Chr01:41517700-41517716	-	GACACGTGGAGAAAACT	-57	5.77e-06
			Phvul.001G238800	AT3G55710	motif	Chr01:49927922-49927938	-	TCCACGTGTTTCTTTTC	-169	8.95e-06
			Phvul.001G265600	AT4G19710	motif	Chr01:51874468-51874484	+	ATCACGTGTGAAATTTG	-17	3.44e-07
			Phvul.002G088700	AT1G14345	motif	Chr02:14567453-14567469	-	GCCACGTGGCATATTAT	-10	2.08e-06
			Phvul.002G207500	AT1G15820	motif	Chr02:36761758-36761774	-	ACCACGTGTATCACTAC	-173	6.08e-06
			Phvul.002G288700	AT4G11600	motif	Chr02:45200773-45200789	+	TCCACGTGTGAAACGTT	-17	9.14e-07
			Phvul.002G295600	AT4G23740	motif	Chr02:45915708-45915724	+	CCCACGTGTCTATCTGT	-63	4.84e-06
			Phvul.003G116300	AT5G49520	motif, motif_CE	Chr03:29018787-29018803	-	GACACGTGGCGGTTTTG	-439	3.14e-06
			Phvul.003G129200	AT1G19180, AT1G74950	motif, motif_CE	Chr03:31711574-31711590	+	ACCACGTGGTGTTTGCG	-184	3.21e-06
			Phvul.003G211100	AT4G09650	motif, motif_CE	Chr03:42607074-42607090	-	TCCACGTGTCCAAAGTT	63	7.02e-06
			Phvul.003G249300	AT2G23450	motif	Chr03:47578729-47578745	+	CACACGTGCGAAACAAG	-108	1.09e-06
			Phvul.004G125800	AT5G51720	motif	Chr04:40108775-40108791	-	AACACGTGTCACTAGAT	-42	4.9e-06
			Phvul.004G143600	AT3G23920	motif	Chr04:42359350-42359366	+	GCCACGTGTCAAATCTG	-269	1.47e-06
			Phvul.005G084500	AT3G15500	motif	Chr05:20460349-20460365, Chr05:20460657-20460673	+, -	CACACGTGTCACTCAAT, ACCACGTGTCTCAAACA	-370, -62	5.53e-06, 4.19e-06
			Phvul.005G105900	AT1G03600	motif, motif_CE	Chr05:31292756-31292772	+	GCCACGTGGCAAAAACC	-21	1.02e-06
			Phvul.006G038600	AT1G50900	motif, motif_CE, FunTFBS	Chr06:14846542-14846558	+	CACACGTGTCTCTTAGA	0	5.89e-06
			Phvul.006G107900	AT4G02380	motif	Chr06:22467156-22467172	-	GACACGTTTGTAATTAG	-105	9.38e-06
			Phvul.006G141700	AT4G17230	motif	Chr06:25588369-25588385	-	CCCACGTGTCATACTAC	-294	3.5e-06
			Phvul.006G165800	AT1G30135	motif, motif_CE	Chr06:27671096-27671112	-	AGCACGTGTTCCACGAT	82	7.38e-06
			Phvul.006G216600	AT1G10960, AT1G60950	motif, motif_CE	Chr06:31664682-31664698	+	GCCACGTGGCCGATAGG	-22	8.62e-06
			Phvul.006G216800	AT1G10960, AT1G60950	motif, motif_CE	Chr06:31673746-31673762	+	GCCACGTGGCAGATAGG	0	1.28e-06
			Phvul.007G226200	AT2G27930	motif	Chr07:46579590-46579606	+	GCCACGTGGAGAATGGT	-80	1.34e-06
			Phvul.007G252700	AT5G13630	motif, motif_CE	Chr07:49124269-49124285	-	ACCACGTGGCACATTAT	-57	1.72e-06
			Phvul.008G041200	AT5G15230	motif, motif_CE, FunTFBS	Chr08:3482541-3482557	-	CACACGTGTCAGACGTT	-120	1.7e-06
			Phvul.008G166500	AT1G77700	motif, FunTFBS	Chr08:42977490-42977506	+	GGCACGTGTCACACCAG	-155	5.89e-06
			Phvul.009G039000	AT1G33060	motif, FunTFBS	Chr09:8005300-8005316, Chr09:8005293-8005309	+, -	GACACGTGGCACAAAAC, GCCACGTGTCCAAATAC	-219, -212	2.32e-06, 8.38e-06
			Phvul.009G127200	AT1G44350	motif, motif_CE, FunTFBS	Chr09:18823906-18823922	-	ACCACGTGTTTAAATTC	19	1.75e-06
			Phvul.009G169900	AT3G48420	motif, motif_CE, FunTFBS	Chr09:24821347-24821363	+	GCCACGTGGAACAATAA	-97	4.79e-06
			Phvul.009G225300	AT1G19180, AT1G74950	motif, motif_CE	Chr09:33384752-33384768	+	ACCACGTGTTTTTTTTT	-291	6.81e-06
			Phvul.009G230300	AT5G57030	motif, motif_CE, FunTFBS	Chr09:34000119-34000135	-	GCCACGTGGAAGTTTAG	4	7.99e-06
			Phvul.010G030100	AT3G25250	motif, motif_CE	Chr10:4406947-4406963, Chr10:4406940-4406956	+, -	GACACGTGTCCAAAACG, GACACGTGTCAGACGAT	-155, -148	1.86e-06, 4.09e-06
			Phvul.010G108500	AT4G01150	motif, motif_CE, FunTFBS	Chr10:36946040-36946056	+	TCCACGTGTCAATAGGG	-87	2.05e-06
			Phvul.010G112100	AT4G01050	motif, motif_CE, FunTFBS	Chr10:37634843-37634859	+	TACACGTGGAGAATGAA	-85	8.78e-06
			Phvul.010G157200	AT1G15290	motif, motif_CE	Chr10:42558314-42558330	-	GCCACGTGGCACTCAAC	-89	4e-06
			Phvul.011G061600	AT3G46780	motif	Chr11:5350979-5350995	+	GACACGTGAATATAGTA	-300	8.95e-06
			Phvul.011G189900	AT5G13750	motif	Chr11:46667728-46667744	-	CTCACGTGTTATATGAT	-23	8.3e-06
Phvul.009G125900	AT1G01720	0.004881	Phvul.001G026700	AT1G27730, AT5G04340	motif, motif_CE	Chr01:2450842-2450863	-	GACGTGTGGAGGCTGCTATTCC	-147	8.24e-06
			Phvul.001G220100	AT4G01610	motif	Chr01:48272267-48272288	+	TGCGTGTTGCTCTGGGATTCAT	0	2.55e-06
			Phvul.002G006500	AT1G32540	motif	Chr02:720102-720123, Chr02:720141-720162, Chr02:720146-720167	-, -, +	GGCGTGTCGGAAGCGCAAACAG, ACCGTGTCGTGCACGCACCCGT, TGCGTGCACGACACGGTGTCGG	-320, -281, -276	8.92E-06, 1.82E-06, 1.69E-05
			Phvul.002G049500	AT4G23270, AT4G23280	motif	Chr02:4616637-4616658	+	AACGTGTTGGACTTTTCTTCCT	-428	6.34e-07
			Phvul.002G115100	AT1G20610, AT1G76310	motif	Chr02:23387342-23387363	+	GCCGTAGCCAACCCTCCATCCT	-176	1.63e-06
			Phvul.002G140600	AT4G17900	motif, motif_CE	Chr02:27478472-27478493	+	GGCGTAAGGAACCCACCTCCTT	19	4.54e-06
			Phvul.002G326600	AT1G05010	motif, motif_CE	Chr02:48488061-48488082	+	TACGTGGTTGAATTGTCTACTT	-65	6.79e-07
			Phvul.003G073800	AT1G09200, AT3G27360, AT5G10390, AT5G10400, AT5G65360	motif, motif_CE	Chr03:11380812-11380833	-	GACGTGGCTGAGTTGTCATTGG	-153	9.69e-07
			Phvul.003G177800	AT1G48990, AT3G18570	motif, FunTFBS	Chr03:39001886-39001907	+	TACGTGTAGGATTCAGACTTTT	11	6.18e-06
			Phvul.003G217800	AT4G12420	motif	Chr03:43432418-43432439	+	GCCGTGTGGGGCCAACACTCTG	-349	4.74e-06
			Phvul.003G249300	AT2G23450	motif	Chr03:47578844-47578865	-	AACGTAAAGGACATGTCTTCAT	0	4.74e-06
			Phvul.004G143600	AT3G23920	motif	Chr04:42359159-42359180	+	TGCGTGGCGGATTCGGAAACAG	-78	3.04e-07
			Phvul.006G178400	AT4G18480, AT5G45930	motif	Chr06:28861920-28861941	-	TCCGTGTAGGACACGTGTATCG	-73	1.66e-06
			Phvul.007G013000	AT3G20015	motif, motif_CE	Chr07:902390-902411	+	GACGTGTTTGTCTGTGACCCTT	-248	5.3e-06
			Phvul.007G209600	AT2G47000, AT3G62150	motif, motif_CE	Chr07:44833999-44834020	+	GACGTGAAGCAATCGTTTGCTT	-238	5.42e-07
			Phvul.007G236800	AT1G04680	motif	Chr07:47764107-47764128	+	GCCGTGTAAAGGTTGGCGTTTC	-37	5.53e-06
			Phvul.008G187900	AT3G49570, AT3G49580, AT5G24655, AT5G24660	motif	Chr08:49195540-49195561	-	AACGTGACGCACCTTCCCACCT	-79	1.24e-06
			Phvul.008G288500	AT3G07700	motif	Chr08:59249600-59249621	+	TACGTGTAAGACTCTACTACCT	-175	2.3e-07
			Phvul.009G017500	AT1G30755	motif	Chr09:2993941-2993962	-	GGCGTGTCGGTGTTCGATACTG	-137	1.58e-06
			Phvul.009G020300	AT1G20340, AT1G76100	motif	Chr09:3850521-3850542	-	GACGTATCCGTGTCGGACACAC	-437	1.16e-06
			Phvul.009G110900	AT5G11650	motif	Chr09:16668587-16668608	+	TGCGTGTCCGTGTCTGTTTCCG	72	7.79e-07
			Phvul.009G170800	AT5G50260	motif	Chr09:24948609-24948630	-	GACGTAACCATGTTGCTCACTC	-342	3.82e-06
			Phvul.011G091300	AT5G22580	motif	Chr11:9137452-9137473	-	GACGTGTGAATAACTCCAACTC	-329	7.49e-06
			Phvul.011G164900	AT3G15260	motif, motif_CE	Chr11:43290910-43290931	-	GACGTACGCGGCATGGTATTGG	-7	4.28e-06
