# Supplementary material for: Transcriptional Dynamics and Candidate Genes Involved in Pod Maturation of Common Bean (Phaseolus vulgaris L.)
Source: Plants (Basel). 2020 Apr 22;9(4):545. doi: 10.3390/plants9040545 (PMC7238275; doi:10.3390/plants9040545)
Supplement: Supplementary file 1 [file plants-09-00545-s001.zip › SupplementaryFiles/SupplementaryTableS1.xlsx]

## Sheet: Quality and read mapping report
Supplementary Table S1. Quality and read mapping report. Number of reads: paired-end reads per sample after quality trimming; average read length: average read length and standard deviation of both forward and reverse read fragments; average quality: average phred score quality and standard deviation of both forward and reverse read fragments; % mapped reads: percentage of total mapped reads (uni…
Sample			Number of reads	Average read length	Average quality	% Mapped reads	Coverage
PMB0225	ANT5	Replicate 1	16608473	147.19 ± 11.26	37.87 ± 2.13	92	214.332
		Replicate 2	16861391	147.74 ± 8.87	38.10 ± 2.10	94.2	229.752
		Replicate 3	19466795	147.04 ± 11.54	38.01 ± 2.07	92.24	258.001
	ANT10	Replicate 1	16695060	147.19 ± 10.87	37.63 ± 2.17	92.5	152.533
		Replicate 2	13410209	148.10 ± 7.84	37.87 ± 1.95	92.99	153.76
		Replicate 3	16470185	148.09 ± 7.71	37.99 ± 2.04	93.85	189.325
	ANT20	Replicate 1	17181488	147.57 ± 9.54	37.94 ± 2.19	93.01	255.87
		Replicate 2	16927436	147.33 ± 10.51	37.89 ± 2.15	93.04	277.372
		Replicate 3	17457904	146.66 ± 10.45	37.87 ± 2.14	93.21	247.21
	ANT30	Replicate 1	17496060	146.99 ± 11.16	37.93 ± 2.14	93.29	252.446
		Replicate 2	15075272	147.86 ± 8.24	38.31 ± 2.24	94.56	197.309
		Replicate 3	18366233	147.28 ± 10.67	37.93 ± 2.14	93	239.372
	ANT45	Replicate 1	14851269	147.00 ± 9.70	37.35 ± 2.25	94.82	228.641
		Replicate 2	14008784	147.10 ± 9.22	37.60 ± 2.21	95.75	296.289
		Replicate 3	16367694	147.31 ± 9.21	37.46 ± 2.22	94.71	230.118
PHA1037	ANT5	Replicate 1	17487876	147.60 ± 9.16	37.75 ± 2.23	94.84	169.042
		Replicate 2	17653870	147.71 ± 8.63	37.84 ± 2.23	95.09	138.187
		Replicate 3	19557073	147.42 ± 9.98	37.73 ± 2.18	93.73	159.779
	ANT10	Replicate 1	18419104	147.35 ± 9.93	37.75 ± 2.29	93.67	222.282
		Replicate 2	19310780	147.36 ± 9.72	37.83 ± 2.21	93.71	115.188
		Replicate 3	23621793	148.66 ± 5.56	37.77 ± 2.33	95.41	145.166
	ANT20	Replicate 1	17233922	147.52 ± 10.02	37.90 ± 2.14	93.32	125.515
		Replicate 2	17591732	147.15 ± 11.15	37.67 ± 2.21	91.62	113.327
		Replicate 3	17174873	147.41 ± 10.45	37.91 ± 2.13	92.43	126.008
	ANT30	Replicate 1	18260081	147.37 ± 9.45	37.69 ± 2.38	94.12	124.306
		Replicate 2	14307835	147.89 ± 8.26	37.87 ± 2.01	94.17	107.711
		Replicate 3	18575147	147.23 ± 10.73	37.70 ± 2.18	92.44	136.923
	ANT45	Replicate 1	15572942	147.00 ± 9.75	37.22 ± 2.27	93.83	104.125
		Replicate 2	19202673	147.20 ± 10.78	37.82 ± 2.16	92.92	123.905
		Replicate 3	15596333	147.11 ± 9.50	37.38 ± 2.23	95.05	221.75
